# Supplementary material for: Glabrol—an impurity in licorice extract—causes toxicity in muscle, bone, and immune tissues through activation of the AP-1 signaling pathway
Source: Front Pharmacol. 2026 Mar 27;17:1795069. doi: 10.3389/fphar.2026.1795069 (PMC13066261; doi:10.3389/fphar.2026.1795069)
Supplement: Supplementary file 1 [file Table2.xlsx]

## Sheet: hige genes.expression (1)
id	B1_fpkm	B2_fpkm	B3_fpkm	B avg	F-H1_fpkm	F-H2_fpkm	F-H3_fpkm	F avg	G-H1_fpkm	G-H2_fpkm	G-H3_fpkm	G avg	G:B	F:B	Symbol	B1_count	B2_count	B3_count	F-H1_count	F-H2_count	F-H3_count	G-H1_count	G-H2_count	G-H3_count	Symbol	Description	KEGG_A_class	KEGG_B_class	Pathway	K_ID	GO Component	GO Function	GO Process
ENSDARG00000109566	0.92	0.75	0.42	0.696667	0	1.91	0.03	0.646667	0	0.04	0	0.0133333	0.0191388	0.92823	CABZ01052747.1	17.88	15.21	8.61	0	43.01	0.51	0	0.79	0	CABZ01052747.1	E3 ubiquitin-protein ligase RBBP6-like [Source:NCBI gene;Acc:103911535]	-	-	-	-	GO:0005634//nucleus	GO:0008270//zinc ion binding;GO:0046872//metal ion binding;GO:0061630//ubiquitin protein ligase activity	GO:0006397//mRNA processing;GO:0016567//protein ubiquitination
ENSDARG00000112405	0.92	0.75	0.42	0.696667	0	1.91	0.03	0.646667	0	0.04	0	0.0133333	0.0191388	0.92823	BX005399.6	17.88	15.21	8.61	0	43.01	0.51	0	0.79	0	BX005399.6	si:busm1-37i06.3 [Source:NCBI gene;Acc:368567]	-	-	-	-	GO:0005634//nucleus	GO:0008270//zinc ion binding;GO:0046872//metal ion binding;GO:0061630//ubiquitin protein ligase activity	GO:0006397//mRNA processing;GO:0016567//protein ubiquitination
ENSDARG00000097613	0.79	1.35	0.83	0.99	0.1	0.03	0.03	0.0533333	0.12	0.04	0.03	0.0633333	0.0639731	0.0538721	igfn1.3	79	135	86	13	4	3	12	3	3	igfn1.3	immunoglobulin like and fibronectin type III domain containing 1, tandem duplicate 3 [Source:ZFIN;Acc:ZDB-GENE-131122-44]	-	-	-	-	-	GO:0005515//protein binding	-
ENSDARG00000079302	277.22	265.53	256.65	266.467	19.34	35.3	16.34	23.66	24.67	22.1	28.54	25.1033	0.0942082	0.0887916	and2	13216	12918	12844	1075	1948	715	1248	993	1482	and2	actinodin2 [Source:ZFIN;Acc:ZDB-GENE-041105-2]	-	-	-	-	-	-	GO:0033333//fin development;GO:0051216//cartilage development
ENSDARG00000054753	1.19	5.01	4.73	3.64333	3.12	1.7	1.29	2.03667	0.49	0.51	0.26	0.42	0.115279	0.559012	col10a1a	59	254	247	181	98	59	26	24	14	col10a1a	collagen, type X, alpha 1a [Source:ZFIN;Acc:ZDB-GENE-030131-8373]	-	-	-	-	-	GO:0005515//protein binding	-
MSTRG.18290	0.94	0.69	0.22	0.616667	0.2	0	0.51	0.236667	0.22	0	0	0.0733333	0.118919	0.383784	SLC12A6	4	3	1	1	0	2	1	0	0	SLC12A6	solute carrier family 12 member 6 isoform X1 [Fundulus heteroclitus]	-	-	-	-	GO:0005886//plasma membrane;GO:0016021//integral component of membrane;GO:0043005//neuron projection	GO:0015377//cation:chloride symporter activity;GO:0019900//kinase binding;GO:0046873//metal ion transmembrane transporter activity	GO:0006821//chloride transport;GO:0042539//hypotonic salinity response;GO:0048646//anatomical structure formation involved in morphogenesis;GO:0071805//potassium ion transmembrane transport
MSTRG.18289	1.01	0.73	0.31	0.683333	1.43	0.91	1.86	1.4	0.19	0.07	0	0.0866667	0.126829	2.04878	SLC12A6	6.43	4.77	2.1	10.64	6.71	10.86	1.31	0.43	0	SLC12A6	PREDICTED: solute carrier family 12 member 6-like [Sinocyclocheilus grahami]	-	-	-	-	GO:0005774//vacuolar membrane;GO:0005886//plasma membrane;GO:0016021//integral component of membrane;GO:0043005//neuron projection	GO:0015377//cation:chloride symporter activity;GO:0019900//kinase binding;GO:0046873//metal ion transmembrane transporter activity	GO:0006821//chloride transport;GO:0042539//hypotonic salinity response;GO:0048646//anatomical structure formation involved in morphogenesis;GO:0071805//potassium ion transmembrane transport
ENSDARG00000087873	1.1	2.01	1.77	1.62667	0.58	0.61	0.49	0.56	0.32	0.12	0.18	0.206667	0.127049	0.344262	eevs	39	73	66	24	25	16	12	4	7	eevs	2-epi-5-epi-valiolone synthase [Source:ZFIN;Acc:ZDB-GENE-131121-365]	-	-	-	-	-	-	-
ENSDARG00000069827	1.71	10.16	7.39	6.42	6.6	3.85	3.06	4.50333	1.42	0.8	0.25	0.823333	0.128245	0.701454	crygm2d11	25.04	151.42	113.22	112.4	65.15	41.02	22.04	11.01	4.02	crygm2d11	crystallin, gamma M2d11 [Source:ZFIN;Acc:ZDB-GENE-071004-42]	-	-	-	-	GO:0005575//cellular_component	GO:0005212//structural constituent of eye lens	GO:0002088//lens development in camera-type eye;GO:0007601//visual perception
ENSDARG00000056873	126.38	119.98	124.2	123.52	17.48	26.27	16.75	20.1667	14.37	15.95	18.43	16.25	0.131558	0.163266	and3	2884	2794	2975	465	694	351	348	343	458	and3	actinodin3 [Source:ZFIN;Acc:ZDB-GENE-040724-185]	-	-	-	-	-	-	-
ENSDARG00000056248	28.18	54.25	42.63	41.6867	7.88	9.5	8.77	8.71667	5.55	7.92	3.34	5.60333	0.134415	0.2091	si:dkey-183i3.5	1079	2115	1711	352	420	307	226	285	139	si:dkey-183i3.5	si:dkey-183i3.5 [Source:ZFIN;Acc:ZDB-GENE-030131-8568]	-	-	-	-	GO:0005882//intermediate filament	-	-
ENSDARG00000040528	3.17	4.15	3.27	3.53	0.34	0.92	0.99	0.75	0.45	0.4	0.71	0.52	0.147309	0.212465	lgals3bpb	119	159	129	15	40	34	18	14	29	lgals3bpb	lectin, galactoside-binding, soluble, 3 binding protein b [Source:NCBI gene;Acc:405809]	-	-	-	-	GO:0016020//membrane	GO:0005044//scavenger receptor activity;GO:0005515//protein binding	-
ENSDARG00000076844	4.49	1.07	7.51	4.35667	5.2	5.67	0.88	3.91667	0.5	0.72	0.71	0.643333	0.147666	0.899005	plin6	47	58	88	89	72	43	28	36	41	plin6	perilipin 6 [Source:ZFIN;Acc:ZDB-GENE-070410-23]	Organismal Systems	Endocrine system	ko03320//PPAR signaling pathway	K17284	GO:0005811//lipid droplet;GO:0005829//cytosol	GO:0003674//molecular_function	GO:0010890//positive regulation of sequestering of triglyceride;GO:0019915//lipid storage;GO:0043476//pigment accumulation
ENSDARG00000094310	1.43	11.92	12.66	8.67	12.02	4.77	4.9	7.23	0.39	2.28	1.31	1.32667	0.153018	0.83391	si:ch211-255g12.6	14	119	130	137	54	44	4	21	14	si:ch211-255g12.6	si:ch211-255g12.6 [Source:ZFIN;Acc:ZDB-GENE-081104-198]	-	-	-	-	-	-	-
ENSDARG00000088514	339.45	363.29	331.89	344.877	51.84	76.1	43.33	57.09	55.19	48.99	75.32	59.8333	0.173492	0.165537	and1	15230	16634	15631	2714.01	3952	1785	2629	2072	3681	and1	actinodin1 [Source:ZFIN;Acc:ZDB-GENE-030131-9105]	-	-	-	-	-	-	GO:0033333//fin development;GO:0051216//cartilage development
ENSDARG00000058695	0.83	0.88	1.48	1.06333	0.27	0.15	0.28	0.233333	0.36	0.12	0.09	0.19	0.178683	0.219436	ddr2b	16	23	35	17	5	14	11	6	5	ddr2b	discoidin domain receptor tyrosine kinase 2b [Source:ZFIN;Acc:ZDB-GENE-060503-361]	-	-	-	-	GO:0005886//plasma membrane;GO:0005887//integral component of plasma membrane;GO:0016020//membrane;GO:0016021//integral component of membrane;GO:0043235//receptor complex	GO:0004672//protein kinase activity;GO:0004713//protein tyrosine kinase activity;GO:0004714//transmembrane receptor protein tyrosine kinase activity;GO:0005518//collagen binding;GO:0005524//ATP binding;GO:0038062//protein tyrosine kinase collagen receptor activity	GO:0006468//protein phosphorylation;GO:0007169//transmembrane receptor protein tyrosine kinase signaling pathway;GO:0007275//multicellular organism development;GO:0018108//peptidyl-tyrosine phosphorylation;GO:0033674//positive regulation of kinase activity;GO:0038063//collagen-activated tyrosine kinase receptor signaling pathway
ENSDARG00000042379	1.16	1.14	0.96	1.08667	1.36	1.29	1.09	1.24667	0.15	0.17	0.27	0.196667	0.180982	1.14724	TMEM120A	36	36	31	49	46	31	5	5	9	TMEM120A	zgc:103681 [Source:ZFIN;Acc:ZDB-GENE-041010-17]	-	-	-	-	GO:0005637//nuclear inner membrane;GO:0016020//membrane;GO:0016021//integral component of membrane	-	GO:0045444//fat cell differentiation
MSTRG.19325	0.55	1.03	0.95	0.843333	0	0.12	0.15	0.09	0.26	0.1	0.13	0.163333	0.193676	0.106719	LOX	12	23	22	0	3	3	6	2	3	LOX	protein-lysine 6-oxidase-like [Danio rerio]	-	-	-	-	GO:0031012//extracellular matrix;GO:0043231//intracellular membrane-bounded organelle;GO:0044421//extracellular region part	GO:0016641//oxidoreductase activity, acting on the CH-NH2 group of donors, oxygen as acceptor;GO:0046914//transition metal ion binding	GO:0001944//vasculature development;GO:0009611//response to wounding;GO:0009725//response to hormone;GO:0030154//cell differentiation;GO:0030323//respiratory tube development;GO:0036211//protein modification process;GO:0085029//extracellular matrix assembly
ENSDARG00000105039	1.12	1.04	0.93	1.03	0.46	0.43	0.25	0.38	0.22	0.37	0.05	0.213333	0.20712	0.368932	phka1b	77	73	67	37	34	16	16	24	4	phka1b	phosphorylase kinase, alpha 1b (muscle) [Source:ZFIN;Acc:ZDB-GENE-091204-81]	-	-	-	-	GO:0005886//plasma membrane;GO:0005964//phosphorylase kinase complex;GO:0016020//membrane	GO:0005516//calmodulin binding	GO:0005975//carbohydrate metabolic process;GO:0005977//glycogen metabolic process
ENSDARG00000105153	0.78	3.01	2.18	1.99	2.07	1.81	1.25	1.71	0.44	0.41	0.43	0.426667	0.214405	0.859296	ifitm5	10	39.55	29.47	31.05	26.95	14.75	6	5	6	ifitm5	interferon induced transmembrane protein 5 [Source:ZFIN;Acc:ZDB-GENE-030131-8970]	-	-	-	-	GO:0016020//membrane;GO:0016021//integral component of membrane	-	-
ENSDARG00000002193	0.07	1.35	1.34	0.92	2.06	0.89	1.91	1.62	0.45	0.15	0	0.2	0.217391	1.76087	rho	2	40	41	70	30	51	14	4	0	rho	rhodopsin [Source:NCBI gene;Acc:30295]	Organismal Systems	Sensory system	ko04744//Phototransduction	K04250	GO:0016021//integral component of membrane	GO:0004930//G protein-coupled receptor activity	GO:0007186//G protein-coupled receptor signaling pathway;GO:0007601//visual perception;GO:0007602//phototransduction
ENSDARG00000102777	0.75	0.7	0.74	0.73	0.13	0.14	0.12	0.13	0.14	0.21	0.13	0.16	0.219178	0.178082	thbs4a	88.5	84	91	18.43	19.06	13.15	17.4	23.23	17.28	thbs4a	thrombospondin 4a [Source:ZFIN;Acc:ZDB-GENE-080215-11]	Cellular Processes;Cellular Processes;Environmental Information Processing	Cellular community - eukaryotes;Transport and catabolism;Signaling molecules and interaction	ko04510//Focal adhesion;ko04145//Phagosome;ko04512//ECM-receptor interaction	K04659;K04659;K04659	GO:0005576//extracellular region	GO:0005509//calcium ion binding;GO:0008201//heparin binding	GO:0007155//cell adhesion
ENSDARG00000041107	0.86	0.84	0.74	0.813333	0.5	0.62	0.47	0.53	0.16	0.25	0.13	0.18	0.221311	0.651639	cftr	78	78	70	53	65	39	15	21	13	cftr	CF transmembrane conductance regulator [Source:NCBI gene;Acc:559080]	Cellular Processes;Environmental Information Processing	Cellular community - eukaryotes;Membrane transport	ko04530//Tight junction;ko02010//ABC transporters	K05031;K05031	GO:0016020//membrane;GO:0016021//integral component of membrane	GO:0005254//chloride channel activity;GO:0005524//ATP binding;GO:0016887//ATPase activity;GO:0042626//ATPase activity, coupled to transmembrane movement of substances	GO:0006811//ion transport;GO:0055085//transmembrane transport
ENSDARG00000039963	0.38	1.05	0.42	0.616667	0.76	0.49	0.34	0.53	0.06	0.13	0.23	0.14	0.227027	0.859459	fgfbp1b	6	17	7	14	9	5	1	2	4	fgfbp1b	fibroblast growth factor binding protein 1b [Source:ZFIN;Acc:ZDB-GENE-081106-1]	-	-	-	-	-	-	-
ENSDARG00000100815	1.14	3.19	1.47	1.93333	0.85	0.09	0.43	0.456667	0.51	0.52	0.3	0.443333	0.22931	0.236207	srsf3a	19.13	52.17	25.12	15.87	1.84	6.6	8.36	7.66	5.42	srsf3a	serine and arginine rich splicing factor 3a [Source:ZFIN;Acc:ZDB-GENE-030616-631]	Human Diseases;Genetic Information Processing	Infectious diseases;Transcription	ko05168//Herpes simplex infection;ko03040//Spliceosome	K12892;K12892	GO:0016607//nuclear speck	GO:0003676//nucleic acid binding;GO:0003723//RNA binding	GO:0000398//mRNA splicing, via spliceosome
ENSDARG00000069615	0.35	1.15	2.07	1.19	1.05	0.84	0.42	0.77	0.44	0.23	0.2	0.29	0.243697	0.647059	ckmt2a	13	32	51	45	29	14	13	8	8	ckmt2a	creatine kinase, mitochondrial 2a (sarcomeric) [Source:ZFIN;Acc:ZDB-GENE-030131-5717]	Metabolism;Metabolism	Global and overview maps;Amino acid metabolism	ko01100//Metabolic pathways;ko00330//Arginine and proline metabolism	K00933;K00933	GO:0005739//mitochondrion	GO:0000166//nucleotide binding;GO:0003824//catalytic activity;GO:0004111//creatine kinase activity;GO:0005524//ATP binding;GO:0016301//kinase activity;GO:0016740//transferase activity;GO:0016772//transferase activity, transferring phosphorus-containing groups	GO:0016310//phosphorylation;GO:0046314//phosphocreatine biosynthetic process
ENSDARG00000096242	0.93	1.27	1.16	1.12	0.23	0.72	0.5	0.483333	0.12	0.39	0.31	0.273333	0.244048	0.431548	si:ch211-76l23.4	23	33	32	7	20	11	3	11	8	si:ch211-76l23.4	si:ch211-76l23.4 [Source:ZFIN;Acc:ZDB-GENE-030131-8310]	-	-	-	-	-	-	-
ENSDARG00000004358	0.24	1.43	0.9	0.856667	0.67	0.19	0.27	0.376667	0.15	0.43	0.05	0.21	0.245136	0.439689	gnb3a	9	54	35	29	8	9	6	15	2	gnb3a	guanine nucleotide binding protein (G protein), beta polypeptide 3a [Source:ZFIN;Acc:ZDB-GENE-040718-134]	Environmental Information Processing	Signal transduction	ko04371//Apelin signaling pathway	K07825	GO:0005737//cytoplasm;GO:0005834//heterotrimeric G-protein complex	GO:0005515//protein binding;GO:0031682//G-protein gamma-subunit binding	GO:0007165//signal transduction;GO:0007186//G protein-coupled receptor signaling pathway
ENSDARG00000045560	0.99	0.63	0.7	0.773333	0.22	0.25	0.24	0.236667	0.16	0.19	0.22	0.19	0.24569	0.306034	mybpc1	67	44	49	18	20	15	12	13	17	mybpc1	myosin binding protein C, slow type [Source:ZFIN;Acc:ZDB-GENE-041114-196]	-	-	-	-	-	GO:0005515//protein binding	GO:0048741//skeletal muscle fiber development
ENSDARG00000044935	0.46	0.71	0.47	0.546667	0.22	0.25	0.25	0.24	0.25	0.1	0.06	0.136667	0.25	0.439024	hpdb	14	22	15	8	9	7	8	3	2	hpdb	4-hydroxyphenylpyruvate dioxygenase b [Source:ZFIN;Acc:ZDB-GENE-040808-62]	Metabolism;Metabolism;Metabolism;Metabolism	Global and overview maps;Amino acid metabolism;Amino acid metabolism;Metabolism of cofactors and vitamins	ko01100//Metabolic pathways;ko00350//Tyrosine metabolism;ko00360//Phenylalanine metabolism;ko00130//Ubiquinone and other terpenoid-quinone biosynthesis	K00457;K00457;K00457;K00457	-	GO:0003868//4-hydroxyphenylpyruvate dioxygenase activity;GO:0016701//oxidoreductase activity, acting on single donors with incorporation of molecular oxygen	GO:0009072//aromatic amino acid family metabolic process;GO:0055114//oxidation-reduction process
ENSDARG00000011989	3.74	19.24	17.13	13.37	16.02	9.72	7.48	11.0733	3.59	4.02	2.64	3.41667	0.255547	0.828222	crx	168	881	807	838	505	308	171	170	129	crx	cone-rod homeobox [Source:ZFIN;Acc:ZDB-GENE-010403-1]	-	-	-	-	GO:0005634//nucleus	GO:0000978//RNA polymerase II proximal promoter sequence-specific DNA binding;GO:0000981//DNA-binding transcription factor activity, RNA polymerase II-specific;GO:0003677//DNA binding;GO:0003700//DNA-binding transcription factor activity	GO:0001654//eye development;GO:0006355//regulation of transcription, DNA-templated;GO:0006357//regulation of transcription by RNA polymerase II;GO:0007275//multicellular organism development;GO:0007601//visual perception;GO:0030182//neuron differentiation;GO:0042462//eye photoreceptor cell development;GO:0046671//negative regulation of retinal cell programmed cell death
ENSDARG00000056587	4.97	5.68	5	5.21667	2.38	2.76	2.62	2.58667	1.53	1.24	1.26	1.34333	0.257508	0.495847	cyp2r1	217	253	229	121	135	105	71	51	60	cyp2r1	cytochrome P450, family 2, subfamily R, polypeptide 1 [Source:ZFIN;Acc:ZDB-GENE-110114-1]	Metabolism;Metabolism	Global and overview maps;Lipid metabolism	ko01100//Metabolic pathways;ko00100//Steroid biosynthesis	K07419;K07419	-	GO:0005506//iron ion binding;GO:0016705//oxidoreductase activity, acting on paired donors, with incorporation or reduction of molecular oxygen;GO:0020037//heme binding	GO:0055114//oxidation-reduction process
ENSDARG00000111587	0.93	0.78	0.25	0.653333	0.34	0.69	0.14	0.39	0.13	0.14	0.24	0.17	0.260204	0.596939	CABZ01103860.1	7	6	2	3	6	1	1	1	2	CABZ01103860.1	NP_001265728.1 laminin subunit alpha-2 precursor [Danio rerio]	Cellular Processes;Human Diseases;Environmental Information Processing;Environmental Information Processing;Human Diseases;Human Diseases;Human Diseases;Human Diseases;Human Diseases;Human Diseases;Human Diseases;Human Diseases	Cellular community - eukaryotes;Cancers;Signal transduction;Signaling molecules and interaction;Infectious diseases;Cardiovascular diseases;Cardiovascular diseases;Infectious diseases;Infectious diseases;Cardiovascular diseases;Cardiovascular diseases;Cancers	ko04510//Focal adhesion;ko05200//Pathways in cancer;ko04151//PI3K-Akt signaling pathway;ko04512//ECM-receptor interaction;ko05165//Human papillomavirus infection;ko05414//Dilated cardiomyopathy (DCM);ko05416//Viral myocarditis;ko05146//Amoebiasis;ko05145//Toxoplasmosis;ko05410//Hypertrophic cardiomyopathy (HCM);ko05412//Arrhythmogenic right ventricular cardiomyopathy (ARVC);ko05222//Small cell lu…	K05637;K05637;K05637;K05637;K05637;K05637;K05637;K05637;K05637;K05637;K05637;K05637	GO:0005604//basement membrane	GO:0005102//signaling receptor binding	GO:0009887//animal organ morphogenesis;GO:0009888//tissue development;GO:0016477//cell migration;GO:0030155//regulation of cell adhesion;GO:0030334//regulation of cell migration;GO:0034446//substrate adhesion-dependent cell spreading;GO:0045995//regulation of embryonic development
ENSDARG00000113057	0.46	0.9	0.2	0.52	0.44	0	0	0.146667	0.17	0.19	0.05	0.136667	0.262821	0.282051	FO834800.2	10.09	20.11	4.57	11.22	0	0	3.85	3.83	1.26	FO834800.2	E3 ubiquitin-protein ligase RNF31-like [Source:NCBI gene;Acc:108179742]	Cellular Processes;Organismal Systems;Human Diseases	Cell growth and death;Immune system;Infectious diseases	ko04217//Necroptosis;ko04621//NOD-like receptor signaling pathway;ko05131//Shigellosis	K11974;K11974;K11974	GO:0071797//LUBAC complex	GO:0004842//ubiquitin-protein transferase activity	-
ENSDARG00000055192	25.24	31.42	34.77	30.4767	10.96	13.94	14.72	13.2067	8.33	9.73	6.26	8.10667	0.265996	0.433337	zgc:136930	751	954	1086	380	480	402	263	273	203	zgc:136930	zgc:136930 [Source:ZFIN;Acc:ZDB-GENE-060312-16]	-	-	-	-	GO:0005882//intermediate filament	-	GO:0008150//biological_process
ENSDARG00000105355	1.03	0.78	0.22	0.676667	0.69	0.69	0.5	0.626667	0.43	0	0.11	0.18	0.26601	0.926108	zgc:154164	9	7	2	7	7	4	4	0	1	zgc:154164	zgc:154164 [Source:ZFIN;Acc:ZDB-GENE-060929-1050]	Human Diseases;Human Diseases;Human Diseases	Immune diseases;Substance dependence;Cancers	ko05322//Systemic lupus erythematosus;ko05034//Alcoholism;ko05203//Viral carcinogenesis	K11254;K11254;K11254	GO:0000786//nucleosome;GO:0005634//nucleus;GO:0005694//chromosome	GO:0003677//DNA binding;GO:0046982//protein heterodimerization activity	GO:0006334//nucleosome assembly;GO:0006352//DNA-templated transcription, initiation
ENSDARG00000055118	3.16	3.18	3.88	3.40667	2.89	2.01	1.99	2.29667	0.89	0.89	0.98	0.92	0.270059	0.674168	mylipb	121	124	156	129	89	70	36	32	41	mylipb	myosin regulatory light chain interacting protein b [Source:NCBI gene;Acc:565911]	Organismal Systems	Digestive system	ko04979//Cholesterol metabolism	K10637	GO:0005856//cytoskeleton	GO:0046872//metal ion binding	GO:0016567//protein ubiquitination
ENSDARG00000096716	0.19	0.5	0.84	0.51	0.22	0.11	0	0.11	0.18	0.13	0.12	0.143333	0.281046	0.215686	hmx3b	3	8	14	4	2	0	3	2	2	hmx3b	H6 family homeobox 3b [Source:ZFIN;Acc:ZDB-GENE-130603-102]	-	-	-	-	-	GO:0000981//DNA-binding transcription factor activity, RNA polymerase II-specific;GO:0003677//DNA binding	GO:0006355//regulation of transcription, DNA-templated
ENSDARG00000040123	0.35	0.7	2.14	1.06333	2.11	0.76	0.67	1.18	0.39	0.23	0.28	0.3	0.282132	1.10972	zfpm2a	30	52	57	69	48	53	33	19	24	zfpm2a	zinc finger protein, FOG family member 2a [Source:ZFIN;Acc:ZDB-GENE-060130-4]	Human Diseases	Cancers	ko05206//MicroRNAs in cancer	K17442	GO:0005634//nucleus	GO:0001085//RNA polymerase II transcription factor binding;GO:0003677//DNA binding;GO:0005515//protein binding;GO:0046872//metal ion binding	GO:0000122//negative regulation of transcription by RNA polymerase II;GO:0006357//regulation of transcription by RNA polymerase II;GO:0007507//heart development;GO:0030154//cell differentiation;GO:0045944//positive regulation of transcription by RNA polymerase II
ENSDARG00000045979	0.42	0.34	0.94	0.566667	0.6	0.3	0.23	0.376667	0.2	0.22	0.06	0.16	0.282353	0.664706	zgc:153704	6	5	14	10	5	3	3	3	1	zgc:153704	zgc:153704 [Source:NCBI gene;Acc:767759]	Metabolism;Metabolism	Global and overview maps;Lipid metabolism	ko01100//Metabolic pathways;ko00590//Arachidonic acid metabolism	K01830;K01830	-	GO:0036094//small molecule binding	-
ENSDARG00000033832	43.98	85.64	65.09	64.9033	39.18	34.07	38.27	37.1733	26.03	15.2	14.83	18.6867	0.287915	0.572749	ampd1	2072	4117	3219	2152	1858	1655	1301	675	761	ampd1	adenosine monophosphate deaminase 1 (isoform M) [Source:ZFIN;Acc:ZDB-GENE-040426-1906]	Metabolism;Metabolism	Global and overview maps;Nucleotide metabolism	ko01100//Metabolic pathways;ko00230//Purine metabolism	K01490;K01490	GO:0005829//cytosol	GO:0003876//AMP deaminase activity;GO:0016787//hydrolase activity;GO:0019239//deaminase activity;GO:0046872//metal ion binding	GO:0006188//IMP biosynthetic process;GO:0009168//purine ribonucleoside monophosphate biosynthetic process;GO:0032264//IMP salvage;GO:0046033//AMP metabolic process
ENSDARG00000074635	11.55	11.29	12.83	11.89	8.74	9.63	9.17	9.18	3.41	3.67	3.19	3.42333	0.287917	0.772077	abca1a	2095	2089	2443	1848	2022	1524	656	623	628	abca1a	ATP-binding cassette, sub-family A (ABC1), member 1A [Source:ZFIN;Acc:ZDB-GENE-031006-12]	Environmental Information Processing	Membrane transport	ko02010//ABC transporters	K05641	GO:0016020//membrane;GO:0016021//integral component of membrane;GO:0043231//intracellular membrane-bounded organelle	GO:0000166//nucleotide binding;GO:0005319//lipid transporter activity;GO:0005524//ATP binding;GO:0016887//ATPase activity;GO:0042626//ATPase activity, coupled to transmembrane movement of substances;GO:0090554//phosphatidylcholine-translocating ATPase activity;GO:0090556//phosphatidylserine-translocating ATPase activity	GO:0002040//sprouting angiogenesis;GO:0006869//lipid transport;GO:0010874//regulation of cholesterol efflux;GO:0033700//phospholipid efflux;GO:0055085//transmembrane transport
ENSDARG00000053323	1.59	3.63	3.18	2.8	4.65	2.57	2.18	3.13333	0.76	1	0.66	0.806667	0.288095	1.11905	zgc:112285	57	133	120	195	107	72	29	34	26	zgc:112285	zgc:112285 [Source:ZFIN;Acc:ZDB-GENE-050913-132]	Organismal Systems;Organismal Systems	Digestive system;Digestive system	ko04974//Protein digestion and absorption;ko04972//Pancreatic secretion	K01346;K01346	GO:0005615//extracellular space	GO:0004252//serine-type endopeptidase activity;GO:0008233//peptidase activity;GO:0008236//serine-type peptidase activity;GO:0016787//hydrolase activity	GO:0006508//proteolysis
ENSDARG00000103981	4.81	4.66	4.83	4.76667	0.84	1.65	2.03	1.50667	1.46	1.81	0.9	1.39	0.291608	0.316084	bhlha9	93	92	98	19	37	36	30	33	19	bhlha9	basic helix-loop-helix family, member a9 [Source:NCBI gene;Acc:323481]	-	-	-	-	-	GO:0046983//protein dimerization activity	-
ENSDARG00000037425	0.7	0.6	0.5	0.6	0.3	0.1	0.42	0.273333	0.11	0.31	0.11	0.176667	0.294444	0.455556	s100a10a	7	9	6	6	2	7	2	5	2	s100a10a	S100 calcium binding protein A10a [Source:ZFIN;Acc:ZDB-GENE-041010-35]	Human Diseases	Infectious diseases	ko05132//Salmonella infection	K17274	GO:0005615//extracellular space;GO:0005634//nucleus;GO:0005737//cytoplasm	GO:0005509//calcium ion binding;GO:0046872//metal ion binding;GO:0048306//calcium-dependent protein binding	-
ENSDARG00000071048	1.56	1.99	1.3	1.61667	0.55	0.56	0.59	0.566667	0.62	0.33	0.5	0.483333	0.298969	0.350515	ccn6	46	59.88	40.12	19	19	16	19.3	9.17	16	ccn6	cellular communication network factor 6 [Source:ZFIN;Acc:ZDB-GENE-041001-86]	-	-	-	-	GO:0005576//extracellular region;GO:0031012//extracellular matrix	GO:0005178//integrin binding;GO:0005515//protein binding;GO:0005520//insulin-like growth factor binding;GO:0008201//heparin binding	GO:0007155//cell adhesion;GO:0007165//signal transduction;GO:0009953//dorsal/ventral pattern formation;GO:0030178//negative regulation of Wnt signaling pathway;GO:0030509//BMP signaling pathway;GO:0030514//negative regulation of BMP signaling pathway;GO:0051216//cartilage development;GO:0060548//negative regulation of cell death
ENSDARG00000024847	0.23	0.54	0.73	0.5	0.47	0.27	0.53	0.423333	0.15	0.2	0.1	0.15	0.3	0.846667	col5a2b	21	51	71	51	29	45	15	17	10	col5a2b	collagen, type V, alpha 2b [Source:ZFIN;Acc:ZDB-GENE-110406-2]	Organismal Systems	Digestive system	ko04974//Protein digestion and absorption	K19721	GO:0005588//collagen type V trimer;GO:0005615//extracellular space;GO:0031012//extracellular matrix	GO:0005201//extracellular matrix structural constituent;GO:0005515//protein binding;GO:0046872//metal ion binding	GO:0030198//extracellular matrix organization
MSTRG.2208	0.94	0.12	0.89	0.65	0.5	1.62	1.53	1.21667	0	0.37	0.22	0.196667	0.302564	1.87179	--	8	1	8	5	16	12	0	3	2	--	-	-	-	-	-	-	-	-
ENSDARG00000011693	1.79	1.74	1.41	1.64667	0.89	0.57	0.81	0.756667	0.63	0.53	0.34	0.5	0.303644	0.459514	ttc36	24	24	20	14	9	10	9	6	5	ttc36	tetratricopeptide repeat domain 36 [Source:NCBI gene;Acc:492516]	-	-	-	-	-	GO:0005515//protein binding	-
ENSDARG00000075676	1.36	0.54	0.93	0.943333	0.88	0.57	0.19	0.546667	0.19	0.12	0.55	0.286667	0.303887	0.579505	fndc7b	21	9	14	14	10	3	3	2	8	fndc7b	fibronectin type III domain containing 7b [Source:ZFIN;Acc:ZDB-GENE-100922-114]	-	-	-	-	-	GO:0005515//protein binding	-
ENSDARG00000093608	0.43	1.16	0.51	0.7	0.03	0.55	0.28	0.286667	0.2	0.04	0.4	0.213333	0.304762	0.409524	ccl34b.1	7	15	15	1	8	3	3	1	5	ccl34b.1	chemokine (C-C motif) ligand 34b, duplicate 1 [Source:ZFIN;Acc:ZDB-GENE-091204-276]	Environmental Information Processing;Organismal Systems;Environmental Information Processing	Signaling molecules and interaction;Immune system;Signaling molecules and interaction	ko04060//Cytokine-cytokine receptor interaction;ko04062//Chemokine signaling pathway;ko04061//Viral protein interaction with cytokine and cytokine receptor	K21097;K21097;K21097	GO:0005576//extracellular region;GO:0005615//extracellular space	GO:0005125//cytokine activity;GO:0008009//chemokine activity;GO:0048020//CCR chemokine receptor binding	GO:0002548//monocyte chemotaxis;GO:0006954//inflammatory response;GO:0006955//immune response;GO:0007186//G protein-coupled receptor signaling pathway;GO:0030593//neutrophil chemotaxis;GO:0043547//positive regulation of GTPase activity;GO:0048247//lymphocyte chemotaxis;GO:0070098//chemokine-mediated signaling pathway;GO:0070374//positive regulation of ERK1 and ERK2 cascade;GO:0071346//cellular re…
ENSDARG00000002311	1.08	2.53	2.46	2.02333	2.65	2.45	2.09	2.39667	0.63	0.8	0.46	0.63	0.311367	1.18451	fabp11b	13	31	31	37	34	23	8	9	6	fabp11b	fatty acid binding protein 11b [Source:ZFIN;Acc:ZDB-GENE-050522-391]	Organismal Systems;Organismal Systems	Endocrine system;Endocrine system	ko03320//PPAR signaling pathway;ko04923//Regulation of lipolysis in adipocyte	K08753;K08753	GO:0005575//cellular_component	GO:0008289//lipid binding	GO:0033552//response to vitamin B3;GO:0034694//response to prostaglandin
ENSDARG00000076248	1.07	1.01	0.84	0.973333	0.47	0.67	0.76	0.633333	0.24	0.47	0.2	0.303333	0.311644	0.650685	ppp1r3db	29	28	24	15	21	19	7	12	6	ppp1r3db	protein phosphatase 1, regulatory subunit 3Db [Source:ZFIN;Acc:ZDB-GENE-110201-1]	Organismal Systems	Endocrine system	ko04910//Insulin signaling pathway	K07189	-	GO:0005515//protein binding	-
ENSDARG00000037403	1.21	0.95	3.04	1.73333	0.76	0.6	0.58	0.646667	0.4	0.47	0.76	0.543333	0.313462	0.373077	hspa8b	57	46	151	29	30	25	20	21	39	hspa8b	heat shock protein family A (Hsp70) member 8b [Source:ZFIN;Acc:ZDB-GENE-121214-31]	Environmental Information Processing;Cellular Processes;Genetic Information Processing;Genetic Information Processing;Organismal Systems;Human Diseases;Organismal Systems;Human Diseases;Human Diseases;Organismal Systems	Signal transduction;Transport and catabolism;Folding, sorting and degradation;Transcription;Endocrine system;Infectious diseases;Immune system;Infectious diseases;Infectious diseases;Aging	ko04010//MAPK signaling pathway;ko04144//Endocytosis;ko04141//Protein processing in endoplasmic reticulum;ko03040//Spliceosome;ko04915//Estrogen signaling pathway;ko05145//Toxoplasmosis;ko04612//Antigen processing and presentation;ko05162//Measles;ko05134//Legionellosis;ko04213//Longevity regulating pathway - multiple species	K03283;K03283;K03283;K03283;K03283;K03283;K03283;K03283;K03283;K03283	GO:0005634//nucleus;GO:0005737//cytoplasm;GO:0005829//cytosol;GO:0005886//plasma membrane	GO:0000166//nucleotide binding;GO:0005524//ATP binding;GO:0016887//ATPase activity;GO:0031072//heat shock protein binding;GO:0044183//protein binding involved in protein folding;GO:0051082//unfolded protein binding;GO:0051787//misfolded protein binding	GO:0016192//vesicle-mediated transport;GO:0034620//cellular response to unfolded protein;GO:0042026//protein refolding;GO:0051085//chaperone cofactor-dependent protein refolding
ENSDARG00000057504	2.77	3.42	3.13	3.10667	2.73	1.97	1.62	2.10667	1.14	0.98	0.85	0.99	0.31867	0.678112	si:dkey-202g17.3	108	136	128	124	89	58	47	36	36	si:dkey-202g17.3	si:dkey-202g17.3 [Source:ZFIN;Acc:ZDB-GENE-131127-371]	-	-	-	-	-	GO:0003824//catalytic activity	GO:0005975//carbohydrate metabolic process;GO:0006865//amino acid transport
ENSDARG00000077236	6.13	6.64	4.71	5.82667	3.14	4.12	3.39	3.55	2.45	1.78	1.49	1.90667	0.327231	0.609268	hspb6	238	263	192	142	185	121	101	65	63	hspb6	heat shock protein, alpha-crystallin-related, b6 [Source:ZFIN;Acc:ZDB-GENE-080214-7]	Genetic Information Processing;Organismal Systems	Folding, sorting and degradation;Aging	ko04141//Protein processing in endoplasmic reticulum;ko04213//Longevity regulating pathway - multiple species	K09542;K09542	-	-	-
ENSDARG00000043483	3.4	13.4	16.12	10.9733	13.68	9.71	7.54	10.31	3.26	4.09	3.43	3.59333	0.327461	0.93955	otx5	112	450	557	525	370	228	114	127	123	otx5	orthodenticle homolog 5 [Source:ZFIN;Acc:ZDB-GENE-030508-1]	-	-	-	-	GO:0005634//nucleus	GO:0000981//DNA-binding transcription factor activity, RNA polymerase II-specific;GO:0003677//DNA binding;GO:0003700//DNA-binding transcription factor activity	GO:0006355//regulation of transcription, DNA-templated;GO:0007275//multicellular organism development
ENSDARG00000076192	8.11	7.02	5.59	6.90667	1.59	1.87	1.37	1.61	1.89	2.63	2.28	2.26667	0.328185	0.233108	ankrd1b	206	182	149	47	55	32	51	63	63	ankrd1b	ankyrin repeat domain 1b (cardiac muscle) [Source:ZFIN;Acc:ZDB-GENE-070820-13]	-	-	-	-	GO:0005634//nucleus	GO:0005515//protein binding;GO:0061629//RNA polymerase II sequence-specific DNA-binding transcription factor binding	GO:0006357//regulation of transcription by RNA polymerase II
ENSDARG00000056134	6.71	6	6.06	6.25667	2.39	1.65	1.71	1.91667	1.66	1.66	2.88	2.06667	0.330314	0.30634	c1qtnf5	137	125	130	57	39	32	36	32	64	c1qtnf5	C1q and TNF related 5 [Source:ZFIN;Acc:ZDB-GENE-050706-101]	-	-	-	-	GO:0005576//extracellular region	GO:0003674//molecular_function;GO:0005515//protein binding	-
MSTRG.6972	0.74	1.02	1.06	0.94	0.83	0.9	0.57	0.766667	0.07	0.32	0.55	0.313333	0.333333	0.815603	--	10	14	15	13	14	7	1	4	8	--	intron-binding aquarius isoform X2 [Labeo rohita]	Genetic Information Processing	Transcription	ko03040//Spliceosome	K12874	-	-	-
MSTRG.18436	1.21	1.2	0.19	0.866667	0.7	0.18	0.22	0.366667	0.65	0.22	0	0.29	0.334615	0.423077	--	5.93	6	1	4	1	1	3.37	1	0	--	neoverrucotoxin subunit alpha-like protein [Labeo rohita]	-	-	-	-	-	-	-
ENSDARG00000028478	1.02	1.22	1.13	1.12333	0.78	0.49	0.86	0.71	0.75	0.12	0.26	0.376667	0.335312	0.632047	si:ch211-173n18.3	18	22	21	16	10	14	14	2	5	si:ch211-173n18.3	si:ch211-173n18.3 [Source:ZFIN;Acc:ZDB-GENE-120215-62]	-	-	-	-	-	GO:0008168//methyltransferase activity	-
MSTRG.14046	0.81	1.23	0.67	0.903333	1.03	0.52	0	0.516667	0.19	0.72	0	0.303333	0.335793	0.571956	--	4.06	6.29	3.53	6	3	0	1	3.42	0	--	low density lipoprotein receptor a precursor [Danio rerio]	Cellular Processes;Human Diseases;Human Diseases;Organismal Systems;Organismal Systems;Human Diseases;Organismal Systems;Organismal Systems;Organismal Systems	Transport and catabolism;Endocrine and metabolic diseases;Infectious diseases;Digestive system;Endocrine system;Infectious diseases;Digestive system;Endocrine system;Endocrine system	ko04144//Endocytosis;ko04934//Cushing syndrome;ko05145//Toxoplasmosis;ko04976//Bile secretion;ko04925//Aldosterone synthesis and secretion;ko05160//Hepatitis C;ko04979//Cholesterol metabolism;ko04927//Cortisol synthesis and secretion;ko04913//Ovarian Steroidogenesis	K12473;K12473;K12473;K12473;K12473;K12473;K12473;K12473;K12473	-	GO:0046872//metal ion binding	GO:0006898//receptor-mediated endocytosis
ENSDARG00000056015	2	2.22	2.38	2.2	0.08	0.12	0.15	0.116667	0.64	0.43	1.17	0.746667	0.339394	0.0530303	hoxb13a	44	50	55	2	3	3	15	9	28	hoxb13a	homeobox B13a [Source:NCBI gene;Acc:559921]	-	-	-	-	-	GO:0000981//DNA-binding transcription factor activity, RNA polymerase II-specific;GO:0003677//DNA binding	GO:0006355//regulation of transcription, DNA-templated
ENSDARG00000028396	30.22	26.39	20.33	25.6467	24.81	23.44	18.65	22.3	8.38	10.71	7.09	8.72667	0.340265	0.869509	fkbp5	1488	1326	1051	1425	1336	843	438	497	380	fkbp5	FKBP prolyl isomerase 5 [Source:ZFIN;Acc:ZDB-GENE-030616-630]	Organismal Systems	Endocrine system	ko04915//Estrogen signaling pathway	K09571	GO:0005737//cytoplasm	GO:0003755//peptidyl-prolyl cis-trans isomerase activity;GO:0005515//protein binding;GO:0016853//isomerase activity	GO:0000413//protein peptidyl-prolyl isomerization;GO:0061077//chaperone-mediated protein folding
ENSDARG00000007655	1.07	1.37	1.64	1.36	1.22	1.35	0.56	1.04333	0.4	0.39	0.6	0.463333	0.340686	0.767157	crybb1l3	25	34	42	29	38	10	10	9	16	crybb1l3	crystallin, beta B1, like 3 [Source:ZFIN;Acc:ZDB-GENE-070820-11]	-	-	-	-	-	-	-
ENSDARG00000009401	30.57	23.78	25.11	26.4867	6.22	8.47	4.81	6.5	8.64	8.76	9.76	9.05333	0.341807	0.245406	vcanb	3231	2562	2785	766	1035	467	968	871	1124	vcanb	versican b [Source:ZFIN;Acc:ZDB-GENE-030131-2185]	-	-	-	-	GO:0005576//extracellular region;GO:0031012//extracellular matrix	GO:0005509//calcium ion binding;GO:0005540//hyaluronic acid binding;GO:0030246//carbohydrate binding	GO:0001501//skeletal system development;GO:0001957//intramembranous ossification;GO:0007155//cell adhesion;GO:0007417//central nervous system development
ENSDARG00000104207	3.46	3.64	3	3.36667	4.2	3.32	3.04	3.52	0.93	1.25	1.31	1.16333	0.345545	1.04554	pcyt1bb	109	117	99	154	121	88	31	37	45	pcyt1bb	phosphate cytidylyltransferase 1, choline, beta b [Source:ZFIN;Acc:ZDB-GENE-051120-48]	Metabolism;Metabolism;Metabolism	Global and overview maps;Lipid metabolism;Metabolism of other amino acids	ko01100//Metabolic pathways;ko00564//Glycerophospholipid metabolism;ko00440//Phosphonate and phosphinate metabolism	K00968;K00968;K00968	-	GO:0003824//catalytic activity	GO:0009058//biosynthetic process
ENSDARG00000091783	1.77	1.76	1.72	1.75	0.37	0.1	0.19	0.22	0.92	0.32	0.58	0.606667	0.346667	0.125714	si:dkeyp-71f10.5	31	30	31	7	2	3	17	4	11	si:dkeyp-71f10.5	si:dkeyp-71f10.5 [Source:ZFIN;Acc:ZDB-GENE-131121-547]	-	-	-	-	-	-	-
ENSDARG00000007697	155.92	211.51	226.71	198.047	188.82	166.77	185.61	180.4	71.44	80.25	55.69	69.1267	0.349042	0.910896	fabp7a	2086	2883	3179	2943	2578	2274	1009	1012	810	fabp7a	fatty acid binding protein 7, brain, a [Source:ZFIN;Acc:ZDB-GENE-000627-1]	Organismal Systems	Endocrine system	ko03320//PPAR signaling pathway	K08756	-	GO:0008289//lipid binding	-
ENSDARG00000069415	23.32	30	24.68	26	11.01	14.76	12.56	12.7767	10.8	8.42	8.03	9.08333	0.349359	0.49141	col17a1a	2085	2737	2316	1148	1528	1031	1025	710	782	col17a1a	collagen, type XVII, alpha 1a [Source:ZFIN;Acc:ZDB-GENE-090313-107]	-	-	-	-	-	-	-
ENSDARG00000052121	0.63	0.56	0.34	0.51	0.48	0.55	0.54	0.523333	0.13	0.1	0.31	0.18	0.352941	1.02614	rag2	32	29	18	28	32	25	7	5	17	rag2	recombination activating gene 2 [Source:NCBI gene;Acc:30658]	Environmental Information Processing	Signal transduction	ko04068//FoxO signaling pathway	K10988	GO:0005634//nucleus	GO:0003677//DNA binding;GO:0046872//metal ion binding	GO:0006310//DNA recombination
ENSDARG00000069826	37.25	72.88	78.24	62.79	82	59.67	56.29	65.9867	25.46	25.22	15.82	22.1667	0.353029	1.05091	crygm2d15	437.26	873.05	964.19	1122.27	810.91	606.66	317.06	279.05	202.24	crygm2d15	crystallin, gamma M2d15 [Source:ZFIN;Acc:ZDB-GENE-040718-322]	-	-	-	-	GO:0005575//cellular_component	GO:0005212//structural constituent of eye lens	GO:0002088//lens development in camera-type eye;GO:0007601//visual perception
ENSDARG00000057108	1.11	1.48	1.19	1.26	1.12	1.03	0.78	0.976667	0.46	0.54	0.34	0.446667	0.354497	0.775132	serpine3	39	53	44	46	42	25	17	18	13	serpine3	serpin peptidase inhibitor, clade E (nexin, plasminogen activator inhibitor type 1), member 3 [Source:NCBI gene;Acc:556612]	-	-	-	-	GO:0005615//extracellular space	-	-
ENSDARG00000109310	47.34	42.91	32.22	40.8233	15.72	16.03	12.55	14.7667	13.16	15.45	15.78	14.7967	0.362456	0.361721	im:7150988	790	721.02	572.01	309	312	194	233	240	284	im:7150988	im:7150988 [Source:ZFIN;Acc:ZDB-GENE-050309-169]	-	-	-	-	GO:0005576//extracellular region;GO:0005615//extracellular space	GO:0003674//molecular_function	GO:0071466//cellular response to xenobiotic stimulus
ENSDARG00000094422	0.59	0.43	0.55	0.523333	0.34	0.51	0.26	0.37	0.31	0.11	0.15	0.19	0.363057	0.707006	si:dkey-12l12.1	16	10	16	8	14	5	9	3	4	si:dkey-12l12.1	si:dkey-12l12.1 [Source:ZFIN;Acc:ZDB-GENE-091204-232]	-	-	-	-	GO:0016020//membrane;GO:0016021//integral component of membrane	-	-
ENSDARG00000006868	1.05	2.09	1.54	1.56	1.67	1.37	0.98	1.34	0.59	0.61	0.5	0.566667	0.363248	0.858974	trh	35	71	54	65	53	30	21	19	18	trh	thyrotropin-releasing hormone [Source:NCBI gene;Acc:266721]	Environmental Information Processing	Signaling molecules and interaction	ko04080//Neuroactive ligand-receptor interaction	K05253	GO:0005576//extracellular region	GO:0008437//thyrotropin-releasing hormone activity	GO:0009755//hormone-mediated signaling pathway
ENSDARG00000070037	1.09	1.01	0.81	0.97	0.28	0.42	1.6	0.766667	0.2	0.46	0.4	0.353333	0.364261	0.790378	rgs8	19	12	19	9	14	19	6	12	12	rgs8	regulator of G protein signaling 8 [Source:NCBI gene;Acc:436804]	-	-	-	-	GO:0005634//nucleus;GO:0005886//plasma membrane;GO:0016020//membrane;GO:0030425//dendrite;GO:0042995//cell projection;GO:0043204//perikaryon	GO:0005096//GTPase activator activity	GO:0007186//G protein-coupled receptor signaling pathway;GO:0043547//positive regulation of GTPase activity
ENSDARG00000105411	0.93	2.71	1.85	1.83	1.06	0.9	0.65	0.87	0.42	0.53	1.05	0.666667	0.364299	0.47541	si:ch211-113d11.5	53.82	160.75	112.9	71.81	60.85	34.93	25.94	29	66.58	si:ch211-113d11.5	si:ch211-113d11.5 [Source:ZFIN;Acc:ZDB-GENE-030131-6391]	-	-	-	-	-	-	-
ENSDARG00000097959	29.69	33.34	28.28	30.4367	11.41	7.62	7.78	8.93667	9.63	13.11	10.54	11.0933	0.364473	0.293615	si:dkey-248g15.3	212	243	212	95	63	51	73	84	82	si:dkey-248g15.3	si:dkey-248g15.3 [Source:ZFIN;Acc:ZDB-GENE-131127-95]	-	-	-	-	-	-	-
MSTRG.14403	0.92	0.91	0.35	0.726667	0.95	0.08	0.4	0.476667	0.7	0.1	0	0.266667	0.366972	0.655963	Rgl1	10	10	4	12	1	4	8	1	0	Rgl1	ral guanine nucleotide dissociation stimulator-like 1 [Danio rerio]	-	-	-	-	-	-	GO:0007165//signal transduction
ENSDARG00000074528	0.89	1.28	1.29	1.15333	0.76	0.28	1.02	0.686667	0.4	0.4	0.47	0.423333	0.367052	0.595376	unm_sa821	19	28	29	19	7	20	9	8	11	unm_sa821	un-named sa821 [Source:ZFIN;Acc:ZDB-GENE-120727-16]	Metabolism;Metabolism;Metabolism	Global and overview maps;Nucleotide metabolism;Xenobiotics biodegradation and metabolism	ko01100//Metabolic pathways;ko00230//Purine metabolism;ko00983//Drug metabolism - other enzymes	K00760;K00760;K00760	GO:0005737//cytoplasm	GO:0000166//nucleotide binding;GO:0000287//magnesium ion binding;GO:0004422//hypoxanthine phosphoribosyltransferase activity;GO:0016740//transferase activity;GO:0016757//transferase activity, transferring glycosyl groups;GO:0046872//metal ion binding;GO:0052657//guanine phosphoribosyltransferase activity	GO:0006166//purine ribonucleoside salvage;GO:0006168//adenine salvage;GO:0006178//guanine salvage;GO:0009116//nucleoside metabolic process;GO:0032263//GMP salvage;GO:0032264//IMP salvage;GO:0046100//hypoxanthine metabolic process
ENSDARG00000087301	25.06	46.48	47.27	39.6033	48.66	31.5	30.73	36.9633	16.24	17.46	10.08	14.5933	0.368488	0.933339	crygm2d14	343	651	681	779	501.05	390	238.07	226	151	crygm2d14	crystallin, gamma M2d14 [Source:ZFIN;Acc:ZDB-GENE-070822-20]	-	-	-	-	GO:0005575//cellular_component	GO:0005212//structural constituent of eye lens	GO:0002088//lens development in camera-type eye;GO:0007601//visual perception
ENSDARG00000104654	2.96	2.31	2.84	2.70333	0.89	1.76	0.79	1.14667	1.15	1.59	0.25	0.996667	0.368681	0.424168	leap2	172	137	173	60	118	42	71	87	16	leap2	liver-expressed antimicrobial peptide 2 [Source:ZFIN;Acc:ZDB-GENE-081022-131]	-	-	-	-	GO:0005576//extracellular region	GO:0003674//molecular_function	GO:0042742//defense response to bacterium
ENSDARG00000069823	2.43	2.25	2.41	2.36333	2.35	2.24	2.88	2.49	0.72	1.09	0.81	0.873333	0.369535	1.0536	proca1	149	141	155	168	159	162	47	63	54	proca1	protein interacting with cyclin A1 [Source:ZFIN;Acc:ZDB-GENE-110418-1]	Metabolism;Organismal Systems;Metabolism;Metabolism;Metabolism;Metabolism;Metabolism	Global and overview maps;Circulatory system;Lipid metabolism;Lipid metabolism;Lipid metabolism;Lipid metabolism;Lipid metabolism	ko01100//Metabolic pathways;ko04270//Vascular smooth muscle contraction;ko00564//Glycerophospholipid metabolism;ko00590//Arachidonic acid metabolism;ko00565//Ether lipid metabolism;ko00591//Linoleic acid metabolism;ko00592//alpha-Linolenic acid metabolism	K01047;K01047;K01047;K01047;K01047;K01047;K01047	-	GO:0004623//phospholipase A2 activity	GO:0006644//phospholipid metabolic process;GO:0050482//arachidonic acid secretion
ENSDARG00000075334	1.02	6.4	1.59	3.00333	1.4	1.18	1.16	1.24667	0.89	1.37	1.07	1.11	0.369589	0.415094	arhgap32a	135	146	222	217	181	141	125	172	155	arhgap32a	Rho GTPase activating protein 32a [Source:ZFIN;Acc:ZDB-GENE-060503-918]	-	-	-	-	GO:0001650//fibrillar center;GO:0005654//nucleoplasm;GO:0005794//Golgi apparatus;GO:0005938//cell cortex;GO:0015629//actin cytoskeleton	GO:0005096//GTPase activator activity;GO:0005515//protein binding;GO:0035091//phosphatidylinositol binding	GO:0007165//signal transduction;GO:0007264//small GTPase mediated signal transduction;GO:0043547//positive regulation of GTPase activity
ENSDARG00000076520	2.63	2.96	3.51	3.03333	2.42	2.48	2.19	2.36333	1.11	1.22	1.06	1.13	0.372527	0.779121	mafb	110	126	154	118	120	84	49	48	48	mafb	v-maf avian musculoaponeurotic fibrosarcoma oncogene homolog b (paralog b) [Source:NCBI gene;Acc:100537332]	Human Diseases;Human Diseases;Organismal Systems	Cancers;Immune diseases;Immune system	ko05202//Transcriptional misregulation in cancers;ko05321//Inflammatiory bowel disease (IBD);ko04658//Th1 and Th2 cell differentiation	K09035;K09035;K09035	-	GO:0003677//DNA binding;GO:0003700//DNA-binding transcription factor activity	GO:0006355//regulation of transcription, DNA-templated
ENSDARG00000058285	3.18	3.23	2.33	2.91333	3.84	3.28	2.89	3.33667	1.07	1.05	1.16	1.09333	0.375286	1.14531	cpt1b	177.13	183	136	249.08	211	147.26	63	55	70	cpt1b	carnitine palmitoyltransferase 1B (muscle) [Source:ZFIN;Acc:ZDB-GENE-041010-9]	Organismal Systems;Organismal Systems;Organismal Systems;Metabolism;Metabolism;Human Diseases;Environmental Information Processing;Organismal Systems	Endocrine system;Endocrine system;Environmental adaptation;Global and overview maps;Lipid metabolism;Endocrine and metabolic diseases;Signal transduction;Endocrine system	ko04920//Adipocytokine signaling pathway;ko03320//PPAR signaling pathway;ko04714//Thermogenesis;ko01212//Fatty acid metabolism;ko00071//Fatty acid degradation;ko04931//Insulin resistance;ko04152//AMPK signaling pathway;ko04922//Glucagon signaling pathway	K08765;K08765;K08765;K08765;K08765;K08765;K08765;K08765	GO:0005739//mitochondrion;GO:0005741//mitochondrial outer membrane;GO:0016020//membrane;GO:0016021//integral component of membrane	GO:0004095//carnitine O-palmitoyltransferase activity;GO:0016740//transferase activity;GO:0016746//transferase activity, transferring acyl groups	GO:0006629//lipid metabolic process;GO:0006631//fatty acid metabolic process;GO:0006635//fatty acid beta-oxidation;GO:0009437//carnitine metabolic process;GO:0009617//response to bacterium;GO:0015909//long-chain fatty acid transport;GO:0061959//response to (R)-carnitine
ENSDARG00000100352	1.09	1.33	1	1.14	1.3	1.01	0.78	1.03	0.62	0.52	0.15	0.43	0.377193	0.903509	aglb	102	128	99	143	110	68	62	46	15	aglb	amylo-alpha-1, 6-glucosidase, 4-alpha-glucanotransferase b [Source:ZFIN;Acc:ZDB-GENE-050309-54]	Metabolism;Metabolism	Global and overview maps;Carbohydrate metabolism	ko01100//Metabolic pathways;ko00500//Starch and sucrose metabolism	K01196;K01196	-	GO:0004134//4-alpha-glucanotransferase activity;GO:0004135//amylo-alpha-1,6-glucosidase activity	GO:0005975//carbohydrate metabolic process;GO:0005978//glycogen biosynthetic process;GO:0005980//glycogen catabolic process
ENSDARG00000041960	1.19	1.27	1.66	1.37333	2.48	1.41	2.23	2.04	0.62	0.75	0.2	0.523333	0.381068	1.48544	si:ch211-173a9.6	54	58.85	78.91	130.96	73.9	92.87	29.98	32.22	10	si:ch211-173a9.6	si:ch211-173a9.6 [Source:ZFIN;Acc:ZDB-GENE-030131-4623]	-	-	-	-	-	-	-
ENSDARG00000076572	91.66	182.48	180.36	151.5	182.38	136.22	144.04	154.213	61.91	62.17	50.98	58.3533	0.385171	1.01791	crygm2d7	1589.08	3228.21	3282.19	3686.06	2733.66	2292.58	1138.75	1015.95	962.58	crygm2d7	crystallin, gamma M2d7 [Source:ZFIN;Acc:ZDB-GENE-060918-5]	-	-	-	-	-	GO:0005212//structural constituent of eye lens	GO:0002088//lens development in camera-type eye;GO:0007601//visual perception
ENSDARG00000036135	5.62	5.63	5.1	5.45	4.92	5.87	5.42	5.40333	2.19	2.23	1.94	2.12	0.388991	0.991437	bbox1	262	281	261	281	290	209	114	103	104	bbox1	butyrobetaine (gamma), 2-oxoglutarate dioxygenase (gamma-butyrobetaine hydroxylase) 1 [Source:ZFIN;Acc:ZDB-GENE-050417-218]	Metabolism;Metabolism	Global and overview maps;Amino acid metabolism	ko01100//Metabolic pathways;ko00310//Lysine degradation	K00471;K00471	GO:0005737//cytoplasm;GO:0005739//mitochondrion	GO:0005506//iron ion binding;GO:0008336//gamma-butyrobetaine dioxygenase activity;GO:0016491//oxidoreductase activity;GO:0046872//metal ion binding;GO:0051213//dioxygenase activity	GO:0045329//carnitine biosynthetic process;GO:0055114//oxidation-reduction process
ENSDARG00000114258	2.7	0.99	2.04	1.91	2	1.96	1.62	1.86	0.7	1.11	0.42	0.743333	0.38918	0.973822	si:dkey-30c15.13	48	20	34	41	36	30	12	17	8	si:dkey-30c15.13	si:dkey-30c15.13 [Source:ZFIN;Acc:ZDB-GENE-060503-73]	-	-	-	-	GO:0016020//membrane;GO:0016021//integral component of membrane	-	-
ENSDARG00000098345	0.46	0.48	0.9	0.613333	0.35	0.44	0.5	0.43	0.22	0.22	0.28	0.24	0.391304	0.701087	mamdc2a	18	19	37	16	20	18	9	8	12	mamdc2a	MAM domain containing 2a [Source:ZFIN;Acc:ZDB-GENE-060526-16]	-	-	-	-	GO:0016020//membrane	-	-
MSTRG.863	1.61	1.58	1.82	1.67	1.38	1.01	1.12	1.17	0.69	0.62	0.67	0.66	0.39521	0.700599	acdh-11	11	11	13	11	8	7	5	4	5	acdh-11	PREDICTED: acyl-CoA dehydrogenase family member 11-like, partial [Sinocyclocheilus grahami]	-	-	-	-	-	GO:0016491//oxidoreductase activity	-
ENSDARG00000061818	1.1	1.2	0.87	1.05667	1.05	1.21	1.06	1.10667	0.34	0.58	0.34	0.42	0.397476	1.04732	meox2b	18	20	15	20	23	16	6	9	6	meox2b	mesenchyme homeobox 2b [Source:ZFIN;Acc:ZDB-GENE-060503-853]	-	-	-	-	GO:0005634//nucleus	GO:0000978//RNA polymerase II proximal promoter sequence-specific DNA binding;GO:0000981//DNA-binding transcription factor activity, RNA polymerase II-specific;GO:0003677//DNA binding;GO:0003700//DNA-binding transcription factor activity	GO:0006355//regulation of transcription, DNA-templated;GO:0006357//regulation of transcription by RNA polymerase II;GO:0045944//positive regulation of transcription by RNA polymerase II;GO:0061053//somite development
ENSDARG00000053364	0.27	0.73	0.9	0.633333	0.7	1.12	0.21	0.676667	0.15	0.21	0.4	0.253333	0.4	1.06842	pax10	8	20	23	25	32	6	5	6	11	pax10	paired box 10 [Source:ZFIN;Acc:ZDB-GENE-081022-10]	Cellular Processes;Human Diseases	Cellular community - eukaryotes;Endocrine and metabolic diseases	ko04550//Signaling pathways regulating pluripotency of stem cells;ko04950//Maturity onset diabetes of the young	K08031;K08031	GO:0005634//nucleus	GO:0000978//RNA polymerase II proximal promoter sequence-specific DNA binding;GO:0000981//DNA-binding transcription factor activity, RNA polymerase II-specific;GO:0003677//DNA binding	GO:0006355//regulation of transcription, DNA-templated;GO:0006357//regulation of transcription by RNA polymerase II;GO:0048856//anatomical structure development;GO:0060041//retina development in camera-type eye
ENSDARG00000076790	22.72	45.1	46.39	38.07	45.23	37.35	35.57	39.3833	20.99	14.74	9.99	15.24	0.400315	1.0345	crygm2d16	365.23	739.83	782.79	847.63	695.01	524.97	357.93	223.36	174.84	crygm2d16	crystallin, gamma M2d16 [Source:ZFIN;Acc:ZDB-GENE-071004-53]	-	-	-	-	GO:0005575//cellular_component	GO:0005212//structural constituent of eye lens	GO:0002088//lens development in camera-type eye;GO:0007601//visual perception
MSTRG.11653	1.93	1.49	1.35	1.59	0.61	0.79	1.16	0.853333	0.57	0.97	0.37	0.636667	0.400419	0.536688	--	19	15	14	7	9	10.51	6	9	4	--	immunoglobulin iota chain [Labeo rohita]	-	-	-	-	-	-	-
ENSDARG00000038056	2.03	4.94	5.74	4.23667	5.07	3.68	4.18	4.31	1.44	2.41	1.24	1.69667	0.400472	1.01731	fgfbp2b	50	122	147	143	104	93	37	55	34	fgfbp2b	fibroblast growth factor binding protein 2b [Source:ZFIN;Acc:ZDB-GENE-070410-95]	-	-	-	-	GO:0005576//extracellular region;GO:0005737//cytoplasm	GO:0019838//growth factor binding	GO:0007267//cell-cell signaling
ENSDARG00000089829	1.11	2.15	1.4	1.55333	1.58	1.11	1.22	1.30333	1.06	0.62	0.19	0.623333	0.401288	0.839056	CYTH3	14.93	29.71	19.84	24.87	17.34	15.13	15.25	7.87	2.86	CYTH3	si:ch211-189a21.1 [Source:ZFIN;Acc:ZDB-GENE-131121-33]	Cellular Processes;Human Diseases;Human Diseases;Environmental Information Processing	Transport and catabolism;Infectious diseases;Infectious diseases;Signal transduction	ko04144//Endocytosis;ko05132//Salmonella infection;ko05130//Pathogenic Escherichia coli infection;ko04072//Phospholipase D signaling pathway	K18441;K18441;K18441;K18441	-	GO:0005085//guanyl-nucleotide exchange factor activity	GO:0032012//regulation of ARF protein signal transduction;GO:0050790//regulation of catalytic activity
ENSDARG00000045608	1.23	1.25	1.27	1.25	1.23	1.53	0.78	1.18	0.47	0.65	0.39	0.503333	0.402667	0.944	tafa5b	39	29	43	34	41	25	20	16	20	tafa5b	TAFA chemokine like family member 5b [Source:ZFIN;Acc:ZDB-GENE-131127-365]	-	-	-	-	-	-	-
ENSDARG00000070107	0.34	1.16	1.5	1	1.79	1.11	0.91	1.27	0.36	0.66	0.19	0.403333	0.403333	1.27	six7	26	91	121	161	99	64	29	48	16	six7	SIX homeobox 7 [Source:ZFIN;Acc:ZDB-GENE-990825-28]	-	-	-	-	GO:0005634//nucleus;GO:0005667//transcription factor complex	GO:0000978//RNA polymerase II proximal promoter sequence-specific DNA binding;GO:0000981//DNA-binding transcription factor activity, RNA polymerase II-specific;GO:0003677//DNA binding;GO:0003690//double-stranded DNA binding	GO:0001654//eye development;GO:0001751//compound eye photoreceptor cell differentiation;GO:0006357//regulation of transcription by RNA polymerase II;GO:0010467//gene expression;GO:0046549//retinal cone cell development;GO:0048596//embryonic camera-type eye morphogenesis
ENSDARG00000056012	0.5	0.63	0.63	0.586667	0.07	0.17	0.05	0.0966667	0.24	0.09	0.38	0.236667	0.403409	0.164773	eve1	12	15	16	2	5	1	6	2	10	eve1	even-skipped-like1 [Source:ZFIN;Acc:ZDB-GENE-980526-69]	-	-	-	-	GO:0005634//nucleus	GO:0000978//RNA polymerase II proximal promoter sequence-specific DNA binding;GO:0000981//DNA-binding transcription factor activity, RNA polymerase II-specific;GO:0003677//DNA binding	GO:0006355//regulation of transcription, DNA-templated;GO:0006357//regulation of transcription by RNA polymerase II;GO:0007389//pattern specification process;GO:0009953//dorsal/ventral pattern formation;GO:0036342//post-anal tail morphogenesis;GO:0042661//regulation of mesodermal cell fate specification
ENSDARG00000013871	3.06	2.61	2.57	2.74667	1.73	0.95	1.09	1.25667	1.24	1.23	0.86	1.11	0.404126	0.457524	slc5a1	153	133	135	101	55	50	66	58	47	slc5a1	solute carrier family 5 member 1 [Source:ZFIN;Acc:ZDB-GENE-040426-1524]	Organismal Systems;Organismal Systems;Organismal Systems	Digestive system;Digestive system;Digestive system	ko04976//Bile secretion;ko04978//Mineral absorption;ko04973//Carbohydrate digestion and absorption	K14158;K14158;K14158	GO:0016020//membrane	GO:0022857//transmembrane transporter activity	GO:0055085//transmembrane transport
ENSDARG00000056087	1.04	1.19	0.88	1.03667	0.89	0.1	0.44	0.476667	0.54	0.31	0.42	0.423333	0.40836	0.459807	ecrg4a	18	21	16	18	2	7	10	5	8	ecrg4a	ECRG4 augurin precursor a [Source:NCBI gene;Acc:791762]	-	-	-	-	-	-	-
MSTRG.954	1.81	2.51	2.5	2.27333	2.3	1.66	1.88	1.94667	0.96	1.18	0.65	0.93	0.409091	0.856305	--	115	163	167	171	122	110	65	71	45	--	AIG1 domain containing protein isoform 2 [Scophthalmus maximus]	-	-	-	-	-	-	-
ENSDARG00000091148	124.33	221.7	225.75	190.593	218.14	169.26	175.54	187.647	86.94	81.19	67.28	78.47	0.411714	0.98454	crygm2d20	1839.11	3346.58	3505.33	3760.22	2898.19	2383.98	1364.43	1132.11	1083.77	crygm2d20	crystallin, gamma M2d20 [Source:ZFIN;Acc:ZDB-GENE-070424-32]	-	-	-	-	GO:0005575//cellular_component	GO:0005212//structural constituent of eye lens	GO:0002088//lens development in camera-type eye;GO:0007601//visual perception
ENSDARG00000041141	1.98	4.16	4.79	3.64333	2.89	3.52	3.11	3.17333	1.14	1.74	1.67	1.51667	0.416285	0.870997	cryba1a	36	77	91	61	74	53	22	29	33	cryba1a	crystallin, beta A1a [Source:ZFIN;Acc:ZDB-GENE-040718-107]	-	-	-	-	GO:0005575//cellular_component	GO:0005212//structural constituent of eye lens	GO:0002088//lens development in camera-type eye;GO:0007601//visual perception
ENSDARG00000071579	1.61	1.23	1.07	1.30333	0.54	0.54	0.46	0.513333	0.53	0.59	0.51	0.543333	0.41688	0.393862	urad	23	18	16	9	9	6	8	8	8	urad	ureidoimidazoline (2-oxo-4-hydroxy-4-carboxy-5-) decarboxylase [Source:NCBI gene;Acc:557735]	Metabolism;Metabolism	Global and overview maps;Nucleotide metabolism	ko01100//Metabolic pathways;ko00230//Purine metabolism	K13485;K13485	-	-	GO:0019428//allantoin biosynthetic process
ENSDARG00000104083	0.72	0.57	0.31	0.533333	0.32	0.55	0.23	0.366667	0.17	0.22	0.28	0.223333	0.41875	0.6875	adgre5b.2	31.33	25	14	16	27.65	9	8	9	13	adgre5b.2	adhesion G protein-coupled receptor E5b, duplicate 2 [Source:ZFIN;Acc:ZDB-GENE-121214-277]	-	-	-	-	GO:0016021//integral component of membrane	GO:0004888//transmembrane signaling receptor activity;GO:0004930//G protein-coupled receptor activity	GO:0007166//cell surface receptor signaling pathway;GO:0007186//G protein-coupled receptor signaling pathway
MSTRG.7741	2.96	2.57	1.45	2.32667	2.03	2.37	2.16	2.18667	1	0.58	1.36	0.98	0.421203	0.939828	--	70	62	36	56	65	47	25	13	35	--	-	-	-	-	-	-	-	-
ENSDARG00000102020	5.3	5.45	4.44	5.06333	2.53	2.72	2.63	2.62667	1.93	2.65	1.83	2.13667	0.421988	0.518762	pnpla3	189	198	166	105	112	86	73	89	71	pnpla3	patatin-like phospholipase domain containing 3 [Source:ZFIN;Acc:ZDB-GENE-040718-27]	Metabolism;Metabolism	Global and overview maps;Lipid metabolism	ko01100//Metabolic pathways;ko00561//Glycerolipid metabolism	K16816;K16816	-	GO:0004806//triglyceride lipase activity;GO:0016787//hydrolase activity	GO:0006629//lipid metabolic process;GO:0010898//positive regulation of triglyceride catabolic process;GO:0016042//lipid catabolic process
ENSDARG00000003203	1.96	4.49	3.83	3.42667	2.44	3.28	2.03	2.58333	2.08	1.43	0.83	1.44667	0.422179	0.753891	rhcga	80	187	164	116	155	76	90	55	37	rhcga	Rh family, C glycoprotein a [Source:ZFIN;Acc:ZDB-GENE-070424-81]	-	-	-	-	GO:0005887//integral component of plasma membrane;GO:0016020//membrane	GO:0008519//ammonium transmembrane transporter activity	GO:0015696//ammonium transport
MSTRG.7084	0.55	0.7	1.66	0.97	1.36	1.3	0.69	1.11667	0.45	0.42	0.36	0.41	0.42268	1.1512	Unc13c	7	9	22	20	19	8	6	5	5	Unc13c	PREDICTED: protein unc-13 homolog C-like, partial [Sinocyclocheilus rhinocerous]	Organismal Systems	Nervous system	ko04721//Synaptic vesicle cycle	K15293	GO:0044424//intracellular part;GO:0097060//synaptic membrane	GO:0008289//lipid binding;GO:0043169//cation binding	GO:0007165//signal transduction;GO:0016192//vesicle-mediated transport;GO:0050804//modulation of chemical synaptic transmission
ENSDARG00000109968	0.53	0.33	0.7	0.52	0.39	0.61	0.08	0.36	0.23	0.19	0.24	0.22	0.423077	0.692308	BX537120.1	11.46	7.35	16.02	9.98	15.31	1.6	5.23	3.95	5.67	BX537120.1	NP_001096116.1 uncharacterized protein LOC100124620 [Danio rerio]	-	-	-	-	GO:0016020//membrane;GO:0016021//integral component of membrane	GO:0003676//nucleic acid binding;GO:0003723//RNA binding	-
ENSDARG00000035458	152.15	169.19	127	149.447	85.85	111.25	107.94	101.68	71.63	55.1	63.54	63.4233	0.424388	0.680376	atp2a1l	10415	11692	9123	6810	8672	6845	5183	3470	4738	atp2a1l	ATPase sarcoplasmic/endoplasmic reticulum Ca2+ transporting 1, like [Source:ZFIN;Acc:ZDB-GENE-041229-2]	Environmental Information Processing;Organismal Systems;Organismal Systems	Signal transduction;Circulatory system;Circulatory system	ko04020//Calcium signaling pathway;ko04261//Adrenergic signaling in cardiomyocytes;ko04260//Cardiac muscle contraction	K05853;K05853;K05853	GO:0005789//endoplasmic reticulum membrane;GO:0016020//membrane;GO:0016021//integral component of membrane;GO:0016529//sarcoplasmic reticulum;GO:0033017//sarcoplasmic reticulum membrane	GO:0000166//nucleotide binding;GO:0005388//calcium-transporting ATPase activity;GO:0005524//ATP binding;GO:0008553//proton-exporting ATPase activity, phosphorylative mechanism;GO:0016887//ATPase activity;GO:0046872//metal ion binding	GO:0006811//ion transport;GO:0006816//calcium ion transport;GO:0006874//cellular calcium ion homeostasis;GO:0070588//calcium ion transmembrane transport;GO:1902600//proton transmembrane transport
ENSDARG00000089245	9.21	9.82	8.71	9.24667	5.31	4.88	5.57	5.25333	5.07	4.07	2.66	3.93333	0.425379	0.568133	dusp23b	137	149	136	92	84	76	80	57	43	dusp23b	dual specificity phosphatase 23b [Source:ZFIN;Acc:ZDB-GENE-040718-163]	-	-	-	-	-	GO:0004725//protein tyrosine phosphatase activity;GO:0008138//protein tyrosine/serine/threonine phosphatase activity;GO:0016791//phosphatase activity	GO:0006470//protein dephosphorylation;GO:0016311//dephosphorylation
MSTRG.4606	1.06	1.61	1.17	1.28	0.94	0.86	0.63	0.81	0.49	0.41	0.74	0.546667	0.427083	0.632812	--	33	51	38	34	31	18	16	12	25	--	elastin a, partial [Danio rerio]	-	-	-	-	GO:0031012//extracellular matrix	GO:0005198//structural molecule activity	-
ENSDARG00000055618	2507.01	2823.86	2252.15	2527.67	1266.08	1549.26	1506.85	1440.73	1150.97	933.39	1157.84	1080.73	0.427561	0.569983	acta1b	72715.1	83731	68122.5	42676	51462	39400.1	35342	25516	36565	acta1b	actin alpha 1, skeletal muscle b [Source:ZFIN;Acc:ZDB-GENE-030131-55]	-	-	-	-	GO:0005869//dynactin complex	-	GO:0035050//embryonic heart tube development;GO:0048741//skeletal muscle fiber development
ENSDARG00000007715	1.99	4.37	4.18	3.51333	5.01	3.49	3.98	4.16	1.55	1.62	1.34	1.50333	0.427894	1.18406	lgsn	86	193	190	253	175	158	71	66	63	lgsn	lengsin, lens protein with glutamine synthetase domain [Source:ZFIN;Acc:ZDB-GENE-060312-26]	-	-	-	-	GO:0005737//cytoplasm;GO:0005884//actin filament;GO:0016020//membrane	GO:0003824//catalytic activity;GO:0004356//glutamate-ammonia ligase activity	GO:0002089//lens morphogenesis in camera-type eye;GO:0006542//glutamine biosynthetic process;GO:0006807//nitrogen compound metabolic process;GO:0030154//cell differentiation
ENSDARG00000045554	0.55	0.66	0.84	0.683333	0.45	0.26	0.27	0.326667	0.35	0.33	0.2	0.293333	0.429268	0.478049	snx20	11	12	14	12	7	4	6	5	5	snx20	sorting nexin 20 [Source:ZFIN;Acc:ZDB-GENE-100806-1]	-	-	-	-	GO:0016020//membrane;GO:0031901//early endosome membrane	GO:0035091//phosphatidylinositol binding	GO:0015031//protein transport
ENSDARG00000045932	1.19	1.26	1.25	1.23333	0.73	0.79	0.82	0.78	0.41	0.43	0.75	0.53	0.42973	0.632432	cpeb1a	38	41	42	27	29	24	14	13	26	cpeb1a	cytoplasmic polyadenylation element binding protein 1a [Source:ZFIN;Acc:ZDB-GENE-080723-42]	Cellular Processes;Organismal Systems	Cell growth and death;Endocrine system	ko04114//Oocyte meiosis;ko04914//Progesterone-mediated oocyte maturation	K02602;K02602	GO:0005634//nucleus;GO:0005737//cytoplasm;GO:0043005//neuron projection;GO:0045202//synapse;GO:1990124//messenger ribonucleoprotein complex	GO:0000900//translation repressor activity, mRNA regulatory element binding;GO:0003676//nucleic acid binding;GO:0003723//RNA binding;GO:0003730//mRNA 3'-UTR binding;GO:0008135//translation factor activity, RNA binding;GO:0043022//ribosome binding;GO:0045182//translation regulator activity;GO:0046872//metal ion binding	GO:0006397//mRNA processing;GO:0006412//translation;GO:0006417//regulation of translation;GO:2000766//negative regulation of cytoplasmic translation
ENSDARG00000055439	6.41	5.79	5.04	5.74667	2.82	2.22	1.87	2.30333	3.15	1.92	2.36	2.47667	0.430974	0.400812	adamtsl7	269	248	222	138	108	72	140	76	108	adamtsl7	ADAMTS-like 7 [Source:ZFIN;Acc:ZDB-GENE-070816-2]	Environmental Information Processing	Signal transduction	ko04350//TGF-beta signaling pathway	K23377	GO:0005576//extracellular region;GO:0031012//extracellular matrix	GO:0004222//metalloendopeptidase activity	GO:0006508//proteolysis;GO:0030198//extracellular matrix organization
ENSDARG00000089885	11.5	12.07	11.28	11.6167	5.78	5.25	6.27	5.76667	4.63	5.6	4.85	5.02667	0.432712	0.496413	slc16a12b	503	539	518	295	266	252	215	231	231	slc16a12b	solute carrier family 16 member 12b [Source:NCBI gene;Acc:449947]	-	-	-	-	GO:0016020//membrane;GO:0016021//integral component of membrane	GO:0022857//transmembrane transporter activity	GO:0055085//transmembrane transport
ENSDARG00000075352	0.62	0.56	0.73	0.636667	0.65	0.54	0.42	0.536667	0.17	0.37	0.29	0.276667	0.434555	0.842932	brinp3b	55	51	68	67	55	34	16	31	28	brinp3b	bone morphogenetic protein/retinoic acid inducible neural-specific 3b [Source:ZFIN;Acc:ZDB-GENE-121022-1]	-	-	-	-	GO:0005783//endoplasmic reticulum;GO:0030425//dendrite;GO:0043025//neuronal cell body	-	GO:0007050//cell cycle arrest;GO:0045666//positive regulation of neuron differentiation;GO:0045930//negative regulation of mitotic cell cycle;GO:0071300//cellular response to retinoic acid
ENSDARG00000098392	0.2	0.9	0.86	0.653333	0.62	0.61	0.27	0.5	0.35	0.33	0.18	0.286667	0.438776	0.765306	ly6pge	12	56	55	44	43	15	23	19	12	ly6pge	lymphocyte antigen 6 family member pge [Source:ZFIN;Acc:ZDB-GENE-141216-463]	-	-	-	-	-	-	-
ENSDARG00000012609	1.46	0.79	1.35	1.2	0.68	0.83	1.63	1.04667	0.59	0.54	0.45	0.526667	0.438889	0.872222	hpxa	74	41	72	40	49	76	32	26	25	hpxa	hemopexin a [Source:NCBI gene;Acc:327588]	-	-	-	-	-	GO:0015232//heme transporter activity	GO:0006879//cellular iron ion homeostasis;GO:0015886//heme transport
ENSDARG00000038378	1.05	1.91	1.81	1.59	1.39	0.64	1.43	1.15333	0.61	0.43	1.06	0.7	0.440252	0.725367	sagb	21	38	41	35	15	28	14	9	21	sagb	S-antigen; retina and pineal gland (arrestin) b [Source:ZFIN;Acc:ZDB-GENE-050913-98]	Organismal Systems	Sensory system	ko04744//Phototransduction	K19627	-	-	GO:0007165//signal transduction
ENSDARG00000060354	0.49	1.71	2.9	1.7	2.55	1.89	1.3	1.91333	0.56	1.09	0.6	0.75	0.441176	1.12549	samd7	18	63	112	110	80	44	21	38	25	samd7	sterile alpha motif domain containing 7 [Source:ZFIN;Acc:ZDB-GENE-070912-549]	-	-	-	-	GO:0005634//nucleus	GO:0003682//chromatin binding;GO:0005515//protein binding;GO:0042393//histone binding	GO:0045892//negative regulation of transcription, DNA-templated
ENSDARG00000115806	0.94	0.97	0.69	0.866667	0.42	0.66	0.59	0.556667	0.13	0.57	0.45	0.383333	0.442308	0.642308	CABZ01043506.1	21	22	16	11	17	12	3	12	11	CABZ01043506.1	XP_021324683.1 probable E3 ubiquitin-protein ligase HERC1 [Danio rerio]	-	-	-	-	-	-	-
ENSDARG00000115701	63.24	144.69	134.75	114.227	146.03	108.33	107.9	120.753	55.32	53.06	43.39	50.59	0.442891	1.05714	crygm2d9	994.97	2323.2	2225.65	2678.63	1973.07	1558.63	923.51	787.01	743.46	crygm2d9	crystallin, gamma M2d9 [Source:ZFIN;Acc:ZDB-GENE-081105-81]	-	-	-	-	-	GO:0005212//structural constituent of eye lens	GO:0002088//lens development in camera-type eye;GO:0007601//visual perception
ENSDARG00000104129	4.03	3.08	2.26	3.12333	2.78	1.91	1.1	1.93	1.87	1.73	0.55	1.38333	0.442903	0.61793	si:dkey-23n7.10	81	63	48	65	44	20	40	33	12	si:dkey-23n7.10	si:dkey-23n7.10 [Source:ZFIN;Acc:ZDB-GENE-141222-64]	-	-	-	-	GO:0019005//SCF ubiquitin ligase complex	GO:0005515//protein binding	GO:0043161//proteasome-mediated ubiquitin-dependent protein catabolic process
ENSDARG00000090866	0.98	0.88	0.73	0.863333	1.4	1.54	1.67	1.53667	0.33	0.33	0.49	0.383333	0.444015	1.77992	kcnj1a.2	24.98	23	22	44	47	39.91	9	7.95	16	kcnj1a.2	potassium inwardly rectifying channel subfamily J member 1a, tandem duplicate 2 [Source:ZFIN;Acc:ZDB-GENE-050327-22]	Organismal Systems;Organismal Systems	Digestive system;Excretory system	ko04971//Gastric acid secretion;ko04960//Aldosterone-regulated sodium reabsorption	K04995;K04995	GO:0005886//plasma membrane;GO:0016020//membrane;GO:0016021//integral component of membrane	GO:0005242//inward rectifier potassium channel activity;GO:0005244//voltage-gated ion channel activity;GO:0015272//ATP-activated inward rectifier potassium channel activity	GO:0006811//ion transport;GO:0006813//potassium ion transport;GO:0034765//regulation of ion transmembrane transport;GO:1990573//potassium ion import across plasma membrane
ENSDARG00000012126	0.46	1.22	1.37	1.01667	0.91	0.37	0.47	0.583333	0.36	0.4	0.6	0.453333	0.445902	0.57377	zgc:109965	17	46	53	39	16	16	14	14	24	zgc:109965	zgc:109965 [Source:ZFIN;Acc:ZDB-GENE-050913-21]	-	-	-	-	GO:0005789//endoplasmic reticulum membrane;GO:0016020//membrane;GO:0016021//integral component of membrane	GO:0008235//metalloexopeptidase activity	GO:0006508//proteolysis;GO:0009966//regulation of signal transduction
ENSDARG00000095464	0.92	0.84	1.49	1.08333	0.97	0.74	0.81	0.84	0.57	0.62	0.26	0.483333	0.446154	0.775385	gstt2	30	26	55	34.22	34	23	21	25	9	gstt2	glutathione S-transferase theta 2 [Source:NCBI gene;Acc:393493]	Metabolism;Metabolism;Metabolism;Metabolism;Metabolism	Global and overview maps;Xenobiotics biodegradation and metabolism;Metabolism of other amino acids;Xenobiotics biodegradation and metabolism;Xenobiotics biodegradation and metabolism	ko01100//Metabolic pathways;ko00983//Drug metabolism - other enzymes;ko00480//Glutathione metabolism;ko00980//Metabolism of xenobiotics by cytochrome P450;ko00982//Drug metabolism - cytochrome P450	K00799;K00799;K00799;K00799;K00799	GO:0005737//cytoplasm	GO:0004364//glutathione transferase activity;GO:0005515//protein binding	GO:0006749//glutathione metabolic process
ENSDARG00000002507	1.02	1.06	0.82	0.966667	0.67	0.56	0.74	0.656667	0.52	0.46	0.32	0.433333	0.448276	0.67931	itga10	92	96	76	74	56	60	49.01	39	32	itga10	integrin, alpha 10 [Source:ZFIN;Acc:ZDB-GENE-100922-54]	Cellular Processes;Cellular Processes;Environmental Information Processing	Cell motility;Cellular community - eukaryotes;Signaling molecules and interaction	ko04810//Regulation of actin cytoskeleton;ko04510//Focal adhesion;ko04512//ECM-receptor interaction	K06586;K06586;K06586	GO:0008305//integrin complex;GO:0016020//membrane;GO:0016021//integral component of membrane	GO:0046872//metal ion binding	GO:0007155//cell adhesion;GO:0007229//integrin-mediated signaling pathway
ENSDARG00000056203	1.68	1.42	1.27	1.45667	1.01	0.54	0.47	0.673333	0.63	0.79	0.54	0.653333	0.448513	0.462243	si:ch211-201h21.5	43	37	34	30	16	11	17	19	15	si:ch211-201h21.5	si:ch211-201h21.5 [Source:ZFIN;Acc:ZDB-GENE-030131-9599]	-	-	-	-	-	-	-
ENSDARG00000052520	0.66	1.06	1.11	0.943333	0.81	0.7	0.42	0.643333	0.45	0.41	0.41	0.423333	0.448763	0.681979	sgms2a	22	36	39	27	24	13	16	13	15	sgms2a	sphingomyelin synthase 2a [Source:ZFIN;Acc:ZDB-GENE-070730-2]	Metabolism;Metabolism	Global and overview maps;Lipid metabolism	ko01100//Metabolic pathways;ko00600//Sphingolipid metabolism	K04714;K04714	GO:0005887//integral component of plasma membrane;GO:0016020//membrane;GO:0016021//integral component of membrane;GO:0030173//integral component of Golgi membrane;GO:0030176//integral component of endoplasmic reticulum membrane	GO:0016740//transferase activity;GO:0033188//sphingomyelin synthase activity;GO:0047493//ceramide cholinephosphotransferase activity	GO:0006665//sphingolipid metabolic process;GO:0006686//sphingomyelin biosynthetic process;GO:0046513//ceramide biosynthetic process
MSTRG.16763	0.26	1.16	0.51	0.643333	0	0.34	0.43	0.256667	0.37	0.14	0.36	0.29	0.450777	0.398964	--	2	9	4.1	0	3.02	3	3	1	3	--	Sterile alpha motif domain-containing protein 3 [Anabarilius grahami]	-	-	-	-	-	-	-
ENSDARG00000054218	2.92	2.6	2.58	2.7	0.98	1.17	1.28	1.14333	1.33	1.12	1.22	1.22333	0.453086	0.423457	si:ch73-269m23.5	97	88	90	38	45	39	47	35	44	si:ch73-269m23.5	si:ch73-269m23.5 [Source:ZFIN;Acc:ZDB-GENE-110411-68]	-	-	-	-	GO:0005737//cytoplasm	GO:0120013//intermembrane lipid transfer activity	GO:0120009//intermembrane lipid transfer
MSTRG.7607	0.59	1.08	0.73	0.8	0.91	0.44	0.6	0.65	0.56	0.27	0.27	0.366667	0.458333	0.8125	--	14	26	18	25	12	13	14	6	7	--	carcinoembryonic antigen-related cell adhesion molecule 5-like protein [Labeo rohita]	-	-	-	-	-	-	-
ENSDARG00000001975	5.34	4.39	5.27	5	3.32	3.93	3.66	3.63667	2.3	3.32	1.26	2.29333	0.458667	0.727333	hsd11b2	261	219	270	189	222	164	119	153	67	hsd11b2	hydroxysteroid (11-beta) dehydrogenase 2 [Source:ZFIN;Acc:ZDB-GENE-030131-6030]	Metabolism;Metabolism	Global and overview maps;Lipid metabolism	ko01100//Metabolic pathways;ko00140//Steroid hormone biosynthesis	K00071;K00071	-	GO:0016491//oxidoreductase activity	GO:0055114//oxidation-reduction process
ENSDARG00000001817	0.96	0.55	0.38	0.63	0.27	0.21	0.52	0.333333	0.23	0.42	0.22	0.29	0.460317	0.529101	zmp:0000000521	12	7	5	4	3	6	3	5	3	zmp:0000000521	zmp:0000000521 [Source:ZFIN;Acc:ZDB-GENE-130530-524]	-	-	-	-	GO:0016020//membrane;GO:0016021//integral component of membrane	-	GO:0007276//gamete generation
ENSDARG00000034420	0.48	0.49	1.05	0.673333	0.68	0.58	0.51	0.59	0.14	0.54	0.25	0.31	0.460396	0.876238	irx6a	19	22	40	35	25	19	5	19	12	irx6a	iroquois homeobox 6a [Source:ZFIN;Acc:ZDB-GENE-040712-5]	-	-	-	-	GO:0005634//nucleus	GO:0000978//RNA polymerase II proximal promoter sequence-specific DNA binding;GO:0000981//DNA-binding transcription factor activity, RNA polymerase II-specific;GO:0001228//DNA-binding transcription activator activity, RNA polymerase II-specific;GO:0003677//DNA binding	GO:0006355//regulation of transcription, DNA-templated;GO:0006357//regulation of transcription by RNA polymerase II;GO:0030182//neuron differentiation;GO:0045893//positive regulation of transcription, DNA-templated;GO:0045944//positive regulation of transcription by RNA polymerase II;GO:0048468//cell development
ENSDARG00000086917	76.17	154.06	161.89	130.707	154.22	122.69	120.93	132.613	74.9	57.27	48.37	60.18	0.46042	1.01459	crygm2d2	1123.9	2319.52	2507.28	2652.69	2095.5	1638.13	1172.58	796.46	777.28	crygm2d2	crystallin, gamma M2d2 [Source:ZFIN;Acc:ZDB-GENE-060918-1]	-	-	-	-	GO:0005575//cellular_component	GO:0005212//structural constituent of eye lens	GO:0002088//lens development in camera-type eye;GO:0007601//visual perception
ENSDARG00000061274	0.93	1.38	1.44	1.25	3.99	3.63	3.72	3.78	0.41	0.5	0.82	0.576667	0.461333	3.024	lss	45	68	73	224.6	203	165	21	23	43	lss	lanosterol synthase (2,3-oxidosqualene-lanosterol cyclase) [Source:ZFIN;Acc:ZDB-GENE-050119-7]	Metabolism;Metabolism	Global and overview maps;Lipid metabolism	ko01100//Metabolic pathways;ko00100//Steroid biosynthesis	K01852;K01852	GO:0005811//lipid droplet	GO:0000250//lanosterol synthase activity;GO:0016866//intramolecular transferase activity;GO:0042300//beta-amyrin synthase activity	GO:0016104//triterpenoid biosynthetic process
ENSDARG00000070597	0.53	0.64	0.65	0.606667	0.6	0.43	0.63	0.553333	0.31	0.32	0.21	0.28	0.461538	0.912088	prelp	21	26	27	28	20	23	13	12	9	prelp	proline/arginine-rich end leucine-rich repeat protein [Source:ZFIN;Acc:ZDB-GENE-080327-24]	-	-	-	-	GO:0062023//collagen-containing extracellular matrix	GO:0005201//extracellular matrix structural constituent;GO:0005515//protein binding	-
MSTRG.18954	1.09	0.4	0.78	0.756667	1.28	0.7	0.3	0.76	0.51	0.29	0.25	0.35	0.462555	1.00441	--	8	3	6	11	6	2	4	2	2	--	-	-	-	-	-	-	-	-
ENSDARG00000026771	1.45	1.42	1.23	1.36667	0.73	0.69	0.95	0.79	0.44	0.73	0.73	0.633333	0.463415	0.578049	tmem41ab	53	53	47	31	29	32	17	25	29	tmem41ab	transmembrane protein 41ab [Source:NCBI gene;Acc:406356]	-	-	-	-	-	-	-
ENSDARG00000078034	1.65	2.14	2.42	2.07	1.87	2.33	1.36	1.85333	0.93	1.02	0.93	0.96	0.463768	0.89533	zgc:112001	65	86	100	86	106	49	39	38	40	zgc:112001	zgc:112001 [Source:ZFIN;Acc:ZDB-GENE-050417-178]	-	-	-	-	-	GO:0005515//protein binding	-
ENSDARG00000063001	0.49	1.34	0.52	0.783333	1.2	0.76	0.77	0.91	0.52	0.4	0.17	0.363333	0.46383	1.1617	atp8a1	16	13	18	39	29	23	18	12	6	atp8a1	ATPase phospholipid transporting 8A1 [Source:ZFIN;Acc:ZDB-GENE-060929-36]	-	-	-	-	GO:0005802//trans-Golgi network;GO:0005886//plasma membrane;GO:0016020//membrane;GO:0016021//integral component of membrane	GO:0000287//magnesium ion binding;GO:0005524//ATP binding	GO:0015914//phospholipid transport;GO:0045332//phospholipid translocation
ENSDARG00000009477	0.51	0.63	0.54	0.56	0.51	0.32	0.2	0.343333	0.43	0.23	0.12	0.26	0.464286	0.613095	prkar2ab	19	24	21	22	14	7	17	8	5	prkar2ab	protein kinase, cAMP-dependent, regulatory, type II, alpha, B [Source:ZFIN;Acc:ZDB-GENE-040426-2427]	Organismal Systems	Endocrine system	ko04910//Insulin signaling pathway	K04739	GO:0005886//plasma membrane;GO:0005952//cAMP-dependent protein kinase complex;GO:0016020//membrane	GO:0000166//nucleotide binding;GO:0008603//cAMP-dependent protein kinase regulator activity;GO:0030552//cAMP binding	GO:0001932//regulation of protein phosphorylation;GO:0010738//regulation of protein kinase A signaling;GO:0043949//regulation of cAMP-mediated signaling;GO:2000479//regulation of cAMP-dependent protein kinase activity
MSTRG.10487	1.55	1.36	1.16	1.35667	1.95	0.86	0.85	1.22	0.47	0.71	0.71	0.63	0.464373	0.899263	--	28	25	22	41	18	14	9	12	14	--	gonadal somatic cell derived factor isoform X1 [Danio rerio]	-	-	-	-	-	-	-
ENSDARG00000055172	1.16	2.17	1.93	1.75333	2.32	1.72	1.64	1.89333	0.76	0.99	0.7	0.816667	0.465779	1.07985	si:ch211-256m1.8	117	224	205	273	201	152	82	94	77	si:ch211-256m1.8	si:ch211-256m1.8 [Source:ZFIN;Acc:ZDB-GENE-131127-417]	Metabolism;Metabolism	Global and overview maps;Amino acid metabolism	ko01100//Metabolic pathways;ko00250//Alanine, aspartate and glutamate metabolism	K13051;K13051	GO:0005737//cytoplasm	GO:0000166//nucleotide binding;GO:0003824//catalytic activity;GO:0004067//asparaginase activity;GO:0004812//aminoacyl-tRNA ligase activity;GO:0005524//ATP binding;GO:0008798//beta-aspartyl-peptidase activity;GO:0016740//transferase activity;GO:0016746//transferase activity, transferring acyl groups;GO:0016787//hydrolase activity	GO:0006418//tRNA aminoacylation for protein translation;GO:0016540//protein autoprocessing
ENSDARG00000059391	7.19	8.94	9.69	8.60667	9.41	7.14	8.84	8.46333	3.82	4.37	3.89	4.02667	0.467854	0.983346	gyg1b	234	297	331	357	269	264	132	134	138	gyg1b	glycogenin 1b [Source:ZFIN;Acc:ZDB-GENE-040625-30]	Metabolism;Metabolism	Global and overview maps;Carbohydrate metabolism	ko01100//Metabolic pathways;ko00500//Starch and sucrose metabolism	K00750;K00750	-	GO:0016757//transferase activity, transferring glycosyl groups	GO:0005978//glycogen biosynthetic process
ENSDARG00000099108	1	0.21	0.41	0.54	0.6	0.55	0.47	0.54	0.2	0.23	0.33	0.253333	0.469136	1	clic6	14	3	6	10	9	6	3	3	5	clic6	chloride intracellular channel 6 [Source:ZFIN;Acc:ZDB-GENE-121214-172]	-	-	-	-	GO:0005634//nucleus;GO:0005737//cytoplasm;GO:0016020//membrane;GO:0034707//chloride channel complex	GO:0005244//voltage-gated ion channel activity;GO:0005254//chloride channel activity;GO:0005515//protein binding	GO:0006749//glutathione metabolic process;GO:0006811//ion transport;GO:0006821//chloride transport;GO:0034220//ion transmembrane transport;GO:0034765//regulation of ion transmembrane transport
ENSDARG00000092469	0.54	0.42	1.03	0.663333	0.65	0.28	1.64	0.856667	0.41	0.23	0.3	0.313333	0.472362	1.29146	fndc7rs1	5	4	10	7	3	14	4	2	3	fndc7rs1	fibronectin type III domain containing 7, related sequence 1 [Source:ZFIN;Acc:ZDB-GENE-070912-652]	-	-	-	-	-	GO:0005515//protein binding	-
ENSDARG00000062420	2.12	3.77	4.21	3.36667	2.72	3.04	3.5	3.08667	1.71	1.71	1.37	1.59667	0.474257	0.916832	nfia	97	185	227	167	177	131	84	82	59	nfia	nuclear factor I/A [Source:ZFIN;Acc:ZDB-GENE-050208-501]	-	-	-	-	GO:0005634//nucleus	GO:0003700//DNA-binding transcription factor activity	GO:0006355//regulation of transcription, DNA-templated
ENSDARG00000045904	1.79	3.99	5.93	3.90333	4.94	4.34	3.1	4.12667	1.62	2.12	1.83	1.85667	0.475662	1.05722	nr2e3	70	159	243	225	196	111	67	78	78	nr2e3	nuclear receptor subfamily 2, group E, member 3 [Source:ZFIN;Acc:ZDB-GENE-041114-63]	-	-	-	-	-	GO:0003700//DNA-binding transcription factor activity;GO:0008270//zinc ion binding;GO:0043565//sequence-specific DNA binding	GO:0006355//regulation of transcription, DNA-templated
ENSDARG00000029039	0.4	1.08	0.26	0.58	0.12	0.46	0.29	0.29	0.33	0.42	0.08	0.276667	0.477011	0.5	zdhhc23a	9	25	6	3	12	6	8	9	2	zdhhc23a	zinc finger DHHC-type containing 23a [Source:ZFIN;Acc:ZDB-GENE-060526-38]	-	-	-	-	GO:0000139//Golgi membrane;GO:0005783//endoplasmic reticulum;GO:0005794//Golgi apparatus;GO:0016020//membrane;GO:0016021//integral component of membrane	GO:0016409//palmitoyltransferase activity;GO:0016740//transferase activity;GO:0016746//transferase activity, transferring acyl groups;GO:0019706//protein-cysteine S-palmitoyltransferase activity	GO:0006612//protein targeting to membrane;GO:0018215//protein phosphopantetheinylation;GO:0018230//peptidyl-L-cysteine S-palmitoylation
ENSDARG00000036840	17.11	26.59	32.23	25.31	17.47	17.21	20.91	18.53	13.47	12.86	9.94	12.09	0.477677	0.732122	krt15	498	790	985	593	580	559	416	353	315	krt15	keratin 15 [Source:ZFIN;Acc:ZDB-GENE-040426-2931]	Human Diseases;Organismal Systems	Infectious diseases;Endocrine system	ko05150//Staphylococcus aureus infection;ko04915//Estrogen signaling pathway	K07604;K07604	GO:0005882//intermediate filament	GO:0005198//structural molecule activity	GO:0008150//biological_process
ENSDARG00000060889	0.47	0.57	0.57	0.536667	0.08	0.22	0.29	0.196667	0.15	0.39	0.23	0.256667	0.478261	0.36646	mettl7a	8.92	11	11.5	1.76	4.88	5	3	7	4.78	mettl7a	methyltransferase like 7A [Source:ZFIN;Acc:ZDB-GENE-061027-239]	-	-	-	-	-	GO:0008168//methyltransferase activity	-
ENSDARG00000078560	1.03	0.85	0.94	0.94	0.8	0.66	0.5	0.653333	0.27	0.58	0.5	0.45	0.478723	0.695035	slc9a5	88	74	84	80	65	39	24	47	46	slc9a5	solute carrier family 9 member A5 [Source:ZFIN;Acc:ZDB-GENE-080225-43]	-	-	-	-	GO:0016021//integral component of membrane	GO:0015299//solute:proton antiporter activity;GO:0015385//sodium:proton antiporter activity	GO:0006812//cation transport;GO:0006814//sodium ion transport;GO:0006885//regulation of pH;GO:0055085//transmembrane transport
ENSDARG00000097535	1.31	1.33	1.49	1.37667	0.72	0.76	0.74	0.74	0.69	0.7	0.59	0.66	0.479419	0.53753	si:ch211-252f13.5	73	76	87	47	49	38	41	37	36	si:ch211-252f13.5	si:ch211-252f13.5 [Source:ZFIN;Acc:ZDB-GENE-131121-629]	-	-	-	-	-	GO:0005509//calcium ion binding;GO:0005515//protein binding	-
ENSDARG00000030604	1.74	1.1	1.35	1.39667	1.14	0.65	0.84	0.876667	0.89	0.68	0.44	0.67	0.479714	0.627685	phkg1a	57.02	58.18	61.92	51.03	38.76	36.88	36.22	33	24.78	phkg1a	phosphorylase kinase, gamma 1a (muscle) [Source:ZFIN;Acc:ZDB-GENE-061103-385]	Environmental Information Processing;Organismal Systems	Signal transduction;Endocrine system	ko04020//Calcium signaling pathway;ko04910//Insulin signaling pathway	K00871;K00871	GO:0005964//phosphorylase kinase complex	GO:0000166//nucleotide binding;GO:0004672//protein kinase activity;GO:0004674//protein serine/threonine kinase activity;GO:0004689//phosphorylase kinase activity;GO:0005516//calmodulin binding;GO:0005524//ATP binding	GO:0001525//angiogenesis;GO:0005975//carbohydrate metabolic process;GO:0005977//glycogen metabolic process;GO:0005978//glycogen biosynthetic process;GO:0006468//protein phosphorylation
ENSDARG00000069953	0.64	0.8	0.79	0.743333	1.07	0.69	0.59	0.783333	0.39	0.39	0.29	0.356667	0.479821	1.05381	kcnq5b	20	26	32	42	42	27	32	26	17	kcnq5b	potassium voltage-gated channel, KQT-like subfamily, member 5b [Source:ZFIN;Acc:ZDB-GENE-090312-178]	Organismal Systems	Nervous system	ko04725//Cholinergic synapse	K04930	GO:0005886//plasma membrane;GO:0008076//voltage-gated potassium channel complex;GO:0016020//membrane;GO:0016021//integral component of membrane	GO:0005216//ion channel activity;GO:0005244//voltage-gated ion channel activity;GO:0005249//voltage-gated potassium channel activity;GO:0005251//delayed rectifier potassium channel activity;GO:0005267//potassium channel activity;GO:0005516//calmodulin binding	GO:0006811//ion transport;GO:0006813//potassium ion transport;GO:0034765//regulation of ion transmembrane transport;GO:0055085//transmembrane transport;GO:0071805//potassium ion transmembrane transport
ENSDARG00000075161	3	3.66	4.44	3.7	5.15	3.6	5.54	4.76333	1.67	2.08	1.58	1.77667	0.48018	1.28739	defbl1	49	61	76	98	68	83	29	32	28	defbl1	defensin, beta-like 1 [Source:ZFIN;Acc:ZDB-GENE-070207-1]	-	-	-	-	GO:0005576//extracellular region	-	GO:0006952//defense response;GO:0042742//defense response to bacterium;GO:0045087//innate immune response
ENSDARG00000070387	2.21	2.17	1.93	2.10333	1.48	1.75	1.54	1.59	1.28	0.85	0.9	1.01	0.48019	0.755943	nudt7	36	36	33	28	33	23	22	13	16	nudt7	nudix (nucleoside diphosphate linked moiety X)-type motif 7 [Source:ZFIN;Acc:ZDB-GENE-131127-212]	Cellular Processes	Transport and catabolism	ko04146//Peroxisome	K17879	-	GO:0003986//acetyl-CoA hydrolase activity;GO:0016787//hydrolase activity	GO:0015938//coenzyme A catabolic process
ENSDARG00000079779	0.88	1.79	1	1.22333	0.91	0.71	0.57	0.73	0.58	0.79	0.4	0.59	0.482289	0.59673	radil	35	84	80	81	62	40	43	33	33	radil	Ras association and DIL domains [Source:NCBI gene;Acc:562363]	-	-	-	-	-	GO:0005515//protein binding	GO:0007155//cell adhesion;GO:0007165//signal transduction
ENSDARG00000092283	0.35	0.6	1.76	0.903333	0.83	0.38	0.86	0.69	0.5	0.65	0.16	0.436667	0.483395	0.763838	cxl34b.11	4	7	21	11	5	9	6	7	2	cxl34b.11	CX chemokine ligand 34b, duplicate 11 [Source:ZFIN;Acc:ZDB-GENE-091204-33]	-	-	-	-	GO:0005576//extracellular region;GO:0005615//extracellular space;GO:0016020//membrane;GO:0016021//integral component of membrane	GO:0005125//cytokine activity;GO:0008009//chemokine activity;GO:0048020//CCR chemokine receptor binding	GO:0002548//monocyte chemotaxis;GO:0006954//inflammatory response;GO:0006955//immune response;GO:0007186//G protein-coupled receptor signaling pathway;GO:0030593//neutrophil chemotaxis;GO:0043547//positive regulation of GTPase activity;GO:0048247//lymphocyte chemotaxis;GO:0070098//chemokine-mediated signaling pathway;GO:0070374//positive regulation of ERK1 and ERK2 cascade;GO:0071346//cellular re…
ENSDARG00000115956	0.92	0.93	0.94	0.93	0.7	0.68	0.49	0.623333	0.39	0.42	0.54	0.45	0.483871	0.670251	CABZ01044281.1	102	105	109	90	87	50	46	44	65	CABZ01044281.1	XP_016355779.1 PREDICTED: dystonin-like [Sinocyclocheilus anshuiensis]	-	-	-	-	GO:0005737//cytoplasm;GO:0005856//cytoskeleton;GO:0005882//intermediate filament;GO:0016020//membrane	GO:0005198//structural molecule activity	GO:0042060//wound healing;GO:0045104//intermediate filament cytoskeleton organization
ENSDARG00000075903	1.05	1.05	1.68	1.26	1.19	0.74	0.65	0.86	0.69	0.63	0.51	0.61	0.484127	0.68254	chadlb	53.26	54	89	70	43	30	36.83	30	28	chadlb	chondroadherin-like b [Source:ZFIN;Acc:ZDB-GENE-121205-5]	-	-	-	-	-	GO:0005515//protein binding	-
ENSDARG00000093411	0.42	0.76	0.76	0.646667	0.59	0.72	0.42	0.576667	0.45	0.35	0.14	0.313333	0.484536	0.891753	gad1a	14	26	27	23	28	13	16	11	5	gad1a	glutamate decarboxylase 1a [Source:ZFIN;Acc:ZDB-GENE-070912-472]	Metabolism;Metabolism;Metabolism;Metabolism;Metabolism	Global and overview maps;Amino acid metabolism;Metabolism of other amino acids;Carbohydrate metabolism;Metabolism of other amino acids	ko01100//Metabolic pathways;ko00250//Alanine, aspartate and glutamate metabolism;ko00410//beta-Alanine metabolism;ko00650//Butanoate metabolism;ko00430//Taurine and hypotaurine metabolism	K01580;K01580;K01580;K01580;K01580	-	GO:0003824//catalytic activity;GO:0016831//carboxy-lyase activity;GO:0030170//pyridoxal phosphate binding	GO:0019752//carboxylic acid metabolic process
ENSDARG00000045792	0.61	0.55	0.86	0.673333	0.68	0.46	0.43	0.523333	0.35	0.48	0.15	0.326667	0.485149	0.777228	si:dkey-106n21.1	23	21	34	30	20	15	14	17	6	si:dkey-106n21.1	si:dkey-106n21.1 [Source:ZFIN;Acc:ZDB-GENE-131120-167]	Organismal Systems	Digestive system	ko04977//Vitamin digestion and absorption	K14611	GO:0016020//membrane	GO:0022857//transmembrane transporter activity	GO:0055085//transmembrane transport
ENSDARG00000012366	8.18	12.58	8.33	9.69667	17.18	14.62	15.9	15.9	5.47	4.68	3.98	4.71	0.485734	1.63974	fbp2	200	314	214	490	414	357	142	108	106	fbp2	fructose-1,6-bisphosphatase 2 [Source:ZFIN;Acc:ZDB-GENE-040822-23]	Metabolism;Organismal Systems;Metabolism;Metabolism;Metabolism;Metabolism	Global and overview maps;Endocrine system;Global and overview maps;Carbohydrate metabolism;Carbohydrate metabolism;Carbohydrate metabolism	ko01100//Metabolic pathways;ko04910//Insulin signaling pathway;ko01200//Carbon metabolism;ko00010//Glycolysis / Gluconeogenesis;ko00051//Fructose and mannose metabolism;ko00030//Pentose phosphate pathway	K03841;K03841;K03841;K03841;K03841;K03841	-	GO:0016791//phosphatase activity;GO:0042132//fructose 1,6-bisphosphate 1-phosphatase activity;GO:0042578//phosphoric ester hydrolase activity	GO:0005975//carbohydrate metabolic process
ENSDARG00000055798	0.66	1.03	1.5	1.06333	0.79	1.25	0.64	0.893333	0.49	0.7	0.36	0.516667	0.485893	0.840125	heyl	20	32	48	28	44	18	16	20	12	heyl	hes related family bHLH transcription factor with YRPW motif like [Source:NCBI gene;Acc:335134]	Environmental Information Processing	Signal transduction	ko04330//Notch signaling pathway	K09091	-	GO:0003677//DNA binding;GO:0046983//protein dimerization activity	GO:0006355//regulation of transcription, DNA-templated
MSTRG.8593	0.26	0.26	1	0.506667	1.13	0.23	0.57	0.643333	0.5	0	0.24	0.246667	0.486842	1.26974	TNS	1	1	4	5	1	2	2	0	1	TNS	Zgc:158345 protein [Danio rerio]	-	-	-	-	GO:0005924//cell-substrate adherens junction;GO:0044424//intracellular part	GO:0003723//RNA binding;GO:0005515//protein binding	GO:0001667//ameboidal-type cell migration;GO:0034329//cell junction assembly
ENSDARG00000074563	0.41	0.83	0.69	0.643333	0.53	0.34	0.81	0.56	0.45	0.28	0.21	0.313333	0.487047	0.870466	gpr37a	20	41	35	30	19	36	23	13	11	gpr37a	G protein-coupled receptor 37a [Source:ZFIN;Acc:ZDB-GENE-131120-175]	Human Diseases	Neurodegenerative diseases	ko05012//Parkinson disease	K04243	GO:0005886//plasma membrane;GO:0016020//membrane;GO:0016021//integral component of membrane;GO:0043235//receptor complex	GO:0004930//G protein-coupled receptor activity;GO:0008528//G protein-coupled peptide receptor activity;GO:0036505//prosaposin receptor activity	GO:0007165//signal transduction;GO:0007186//G protein-coupled receptor signaling pathway;GO:0007193//adenylate cyclase-inhibiting G protein-coupled receptor signaling pathway;GO:0043410//positive regulation of MAPK cascade
ENSDARG00000080021	0.8	0.32	0.48	0.533333	0.43	0.29	0.45	0.39	0.26	0.22	0.3	0.26	0.4875	0.73125	zmat3	19	7	12	12	8	8	6	5	7	zmat3	zinc finger, matrin-type 3 [Source:ZFIN;Acc:ZDB-GENE-130530-881]	Cellular Processes	Cell growth and death	ko04115//p53 signaling pathway	K10137	-	GO:0003676//nucleic acid binding;GO:0008270//zinc ion binding;GO:0046872//metal ion binding	-
ENSDARG00000028257	1.12	0.88	0.7	0.9	0.38	0.4	0.94	0.573333	0.44	0.45	0.43	0.44	0.488889	0.637037	cyb561a3b	22	14	13	10	10	17	9	6	8	cyb561a3b	cytochrome b561 family, member A3b [Source:ZFIN;Acc:ZDB-GENE-091204-222]	-	-	-	-	GO:0005765//lysosomal membrane;GO:0016020//membrane;GO:0016021//integral component of membrane	GO:0016491//oxidoreductase activity;GO:0046872//metal ion binding	-
ENSDARG00000073750	104.39	176.19	204.49	161.69	188.48	145.38	145.9	159.92	92.07	77.94	67.17	79.06	0.48896	0.989053	crygm2d18	1238.81	2132.54	2550.72	2610.9	1997.57	1590.8	1160.03	870.77	866.98	crygm2d18	crystallin, gamma M2d18 [Source:ZFIN;Acc:ZDB-GENE-040625-154]	-	-	-	-	-	-	-
ENSDARG00000019516	1.14	1.41	1.6	1.38333	1.07	1.12	1.2	1.13	0.72	0.78	0.53	0.676667	0.489157	0.816867	sp7	121	153	178	132	138	117	81	78	61	sp7	Sp7 transcription factor [Source:ZFIN;Acc:ZDB-GENE-040629-2]	-	-	-	-	-	GO:0000978//RNA polymerase II proximal promoter sequence-specific DNA binding;GO:0000981//DNA-binding transcription factor activity, RNA polymerase II-specific	GO:0001649//osteoblast differentiation;GO:0006357//regulation of transcription by RNA polymerase II;GO:0033688//regulation of osteoblast proliferation;GO:0060363//cranial suture morphogenesis;GO:0097187//dentinogenesis
ENSDARG00000088390	1.3	1.07	1.8	1.39	2	0.78	1.7	1.49333	0.47	0.81	0.76	0.68	0.489209	1.07434	nme4	30	18	34	45	17	29	10	14	18	nme4	NME/NM23 nucleoside diphosphate kinase 4 [Source:ZFIN;Acc:ZDB-GENE-040426-1043]	Metabolism;Metabolism;Metabolism;Metabolism	Global and overview maps;Nucleotide metabolism;Xenobiotics biodegradation and metabolism;Nucleotide metabolism	ko01100//Metabolic pathways;ko00230//Purine metabolism;ko00983//Drug metabolism - other enzymes;ko00240//Pyrimidine metabolism	K00940;K00940;K00940;K00940	-	GO:0000166//nucleotide binding;GO:0004550//nucleoside diphosphate kinase activity;GO:0005524//ATP binding;GO:0016301//kinase activity;GO:0016740//transferase activity	GO:0006165//nucleoside diphosphate phosphorylation;GO:0006183//GTP biosynthetic process;GO:0006228//UTP biosynthetic process;GO:0006241//CTP biosynthetic process;GO:0016310//phosphorylation
ENSDARG00000092141	1	0.63	1.29	0.973333	0.49	0.86	0.7	0.683333	0.34	0.76	0.33	0.476667	0.489726	0.702055	si:dkeyp-100a1.6	14	9	19	8	14	9	5	10	5	si:dkeyp-100a1.6	si:dkeyp-100a1.6 [Source:ZFIN;Acc:ZDB-GENE-081104-448]	-	-	-	-	-	-	-
ENSDARG00000086272	0.84	1.04	1.38	1.08667	0.77	1.14	0.53	0.813333	0.67	0.72	0.21	0.533333	0.490798	0.748466	si:dkey-4p15.5	26	33	45	28	41	15	22	21	7	si:dkey-4p15.5	si:dkey-4p15.5 [Source:ZFIN;Acc:ZDB-GENE-121214-193]	-	-	-	-	-	-	-
ENSDARG00000053481	0.51	0.49	0.63	0.543333	0.54	0.43	0.38	0.45	0.34	0.11	0.35	0.266667	0.490798	0.828221	entpd5a	34	33	44	42	33	23	24	7	25	entpd5a	ectonucleoside triphosphate diphosphohydrolase 5a [Source:ZFIN;Acc:ZDB-GENE-100419-1]	Metabolism;Metabolism;Metabolism	Global and overview maps;Nucleotide metabolism;Nucleotide metabolism	ko01100//Metabolic pathways;ko00230//Purine metabolism;ko00240//Pyrimidine metabolism	K01511;K01511;K01511	-	GO:0016787//hydrolase activity	-
ENSDARG00000012405	1249.93	1314.65	1245.4	1269.99	533.6	695.83	562.41	597.28	644.74	558.64	667.73	623.703	0.491108	0.470302	col1a1a	136536	146545	142806	67952	87985	56404	74725	57523	79436	col1a1a	collagen, type I, alpha 1a [Source:ZFIN;Acc:ZDB-GENE-030131-9102]	Cellular Processes;Human Diseases;Environmental Information Processing	Cellular community - eukaryotes;Endocrine and metabolic diseases;Signaling molecules and interaction	ko04510//Focal adhesion;ko04933//AGE-RAGE signaling pathway in diabetic complications;ko04512//ECM-receptor interaction	K06236;K06236;K06236	GO:0005615//extracellular space;GO:0005737//cytoplasm;GO:0031012//extracellular matrix	GO:0005201//extracellular matrix structural constituent;GO:0005515//protein binding;GO:0046872//metal ion binding	GO:0001501//skeletal system development;GO:0030198//extracellular matrix organization;GO:0030278//regulation of ossification;GO:0031101//fin regeneration;GO:0033333//fin development;GO:0033334//fin morphogenesis;GO:0033339//pectoral fin development;GO:0035630//bone mineralization involved in bone maturation;GO:0046849//bone remodeling
ENSDARG00000069817	95.14	182.44	187.28	154.953	195.22	143.8	150.46	163.16	83.15	78.39	66.84	76.1267	0.491288	1.05296	crygm2d17	1121.49	2193.25	2312.55	2674.91	1957.84	1628.11	1037.35	867.93	855.06	crygm2d17	crystallin, gamma M2d17 [Source:ZFIN;Acc:ZDB-GENE-070720-9]	-	-	-	-	GO:0005575//cellular_component	GO:0005212//structural constituent of eye lens	GO:0002088//lens development in camera-type eye;GO:0007601//visual perception
ENSDARG00000036793	1.48	1.9	2.35	1.91	1.64	1.47	1.58	1.56333	0.93	0.99	0.9	0.94	0.492147	0.818499	ttll5	105	138	175	136	121	103	70	66	70	ttll5	tubulin tyrosine ligase-like family, member 5 [Source:ZFIN;Acc:ZDB-GENE-100922-236]	-	-	-	-	-	GO:0005524//ATP binding	GO:0006464//cellular protein modification process
MSTRG.20364	0.46	0.45	1.38	0.763333	0	0.46	0.33	0.263333	0.22	0.49	0.42	0.376667	0.49345	0.344978	--	6	6	19	0	7	4	3	6	6	--	-	-	-	-	-	-	-	-
ENSDARG00000062758	1.49	0.99	0.96	1.14667	0.72	0.82	0.78	0.773333	0.67	0.32	0.71	0.566667	0.494186	0.674419	CR352265.1	25	17	17	14	16	12	12	5	13	CR352265.1	XP_030622983.1 transmembrane protease serine 7 [Chanos chanos]	Human Diseases	Cancers	ko05206//MicroRNAs in cancer	K08670	-	GO:0004252//serine-type endopeptidase activity;GO:0005515//protein binding;GO:0008233//peptidase activity;GO:0008236//serine-type peptidase activity;GO:0016787//hydrolase activity	GO:0006508//proteolysis
MSTRG.7748	0	1.72	0	0.573333	1.09	1.17	0	0.753333	0	0.85	0	0.283333	0.494186	1.31395	Col14a1	0	17.85	0	13.01	13.82	0	0	8.2	0	Col14a1	collagen alpha-1(XIV) chain [Danio rerio]	Organismal Systems	Digestive system	ko04974//Protein digestion and absorption	K08133	GO:0031012//extracellular matrix;GO:0044421//extracellular region part	-	GO:0022607//cellular component assembly;GO:0030198//extracellular matrix organization;GO:0065007//biological regulation
ENSDARG00000052700	0.68	2.22	1.59	1.49667	1.96	1.2	1.26	1.47333	0.79	0.87	0.56	0.74	0.494432	0.98441	SLC9B2	30.5	97.55	71.13	97	59	49	37.72	35	26	SLC9B2	si:dkey-162b23.4 [Source:ZFIN;Acc:ZDB-GENE-110411-203]	-	-	-	-	GO:0016021//integral component of membrane	GO:0015299//solute:proton antiporter activity;GO:0015385//sodium:proton antiporter activity;GO:0016491//oxidoreductase activity	GO:0006812//cation transport;GO:0006814//sodium ion transport;GO:0030317//flagellated sperm motility;GO:0055085//transmembrane transport;GO:0055114//oxidation-reduction process
ENSDARG00000071049	5.44	5.11	5.99	5.51333	3.41	4.43	3.47	3.77	2.54	3.12	2.52	2.72667	0.494559	0.683797	si:dkey-119m7.4	166.38	159.47	192.3	121.56	156.6	97.36	82.49	90	83.76	si:dkey-119m7.4	si:dkey-119m7.4 [Source:ZFIN;Acc:ZDB-GENE-040724-70]	Human Diseases	Cancers	ko05231//Choline metabolism in cancer	K08202	GO:0016021//integral component of membrane	GO:0022857//transmembrane transporter activity	GO:0055085//transmembrane transport
ENSDARG00000093053	1.74	0.79	1.31	1.28	0.48	0.85	0.46	0.596667	0.45	0.75	0.7	0.633333	0.494792	0.466146	vap	12.35	5.76	9.77	4	7	3	3.41	5	5.45	vap	vascular associated protein [Source:ZFIN;Acc:ZDB-GENE-090313-42]	-	-	-	-	-	-	-
MSTRG.7746	10.32	7.83	8.21	8.78667	4.13	10.32	7.25	7.23333	6.7	2.6	3.78	4.36	0.496206	0.823217	COL14A1	191.37	148.41	160.16	89.53	222.04	123.63	132.13	45.56	76.56	COL14A1	collagen alpha-1(XIV) chain [Danio rerio]	Organismal Systems	Digestive system	ko04974//Protein digestion and absorption	K08133	GO:0005576//extracellular region	-	-
ENSDARG00000012506	12.92	13.99	13.63	13.5133	8.76	8.94	9.77	9.15667	7.16	6.42	6.54	6.70667	0.4963	0.677602	rnpep	489	560	570	389	406	349	264	238	278	rnpep	arginyl aminopeptidase (aminopeptidase B) [Source:ZFIN;Acc:ZDB-GENE-040718-241]	-	-	-	-	GO:0005615//extracellular space	GO:0004177//aminopeptidase activity;GO:0008233//peptidase activity;GO:0008237//metallopeptidase activity;GO:0008270//zinc ion binding;GO:0016787//hydrolase activity;GO:0046872//metal ion binding;GO:0070006//metalloaminopeptidase activity	GO:0006508//proteolysis
MSTRG.3042	0.74	1.15	0.87	0.92	1.48	0.69	1.31	1.16	0.61	0.33	0.43	0.456667	0.496377	1.26087	ASCC1	4	7	5	10	5	7	4	2	3	ASCC1	activating signal cointegrator 1 complex subunit 1 [Danio rerio]	-	-	-	-	GO:0031981//nuclear lumen	GO:0003676//nucleic acid binding	GO:0010468//regulation of gene expression;GO:0034645//cellular macromolecule biosynthetic process;GO:0035510//DNA dealkylation
ENSDARG00000089310	0.7	0.65	0.57	0.64	0.7	0.63	0.58	0.636667	0.53	0.28	0.15	0.32	0.5	0.994792	gc	21	20	18	27	22	16	17	8	5	gc	GC vitamin D binding protein [Source:ZFIN;Acc:ZDB-GENE-040718-307]	-	-	-	-	GO:0005576//extracellular region;GO:0005615//extracellular space;GO:0005737//cytoplasm	GO:0003779//actin binding;GO:0005499//vitamin D binding;GO:0090482//vitamin transmembrane transporter activity	GO:0035461//vitamin transmembrane transport;GO:0051180//vitamin transport
ENSDARG00000093774	4.3	4.07	3.58	3.98333	3.9	3.12	3.62	3.54667	1.34	2.07	2.6	2.00333	0.502929	0.890377	rbp2b	88	85	77	93	74	68	29	40	58	rbp2b	retinol binding protein 2b, cellular [Source:ZFIN;Acc:ZDB-GENE-040715-7]	-	-	-	-	-	GO:0008289//lipid binding	-
ENSDARG00000077504	1.59	3.04	2.66	2.43	5.12	3.4	11.77	6.76333	1.35	1.76	0.56	1.22333	0.503429	2.78326	si:ch211-103n10.5	21	41	37	79	52	143	19	22	8	si:ch211-103n10.5	si:ch211-103n10.5 [Source:ZFIN;Acc:ZDB-GENE-030131-5155]	-	-	-	-	GO:0000786//nucleosome;GO:0005634//nucleus;GO:0005694//chromosome	GO:0003677//DNA binding;GO:0003690//double-stranded DNA binding;GO:0031492//nucleosomal DNA binding	GO:0006334//nucleosome assembly;GO:0016584//nucleosome positioning;GO:0030261//chromosome condensation;GO:0031936//negative regulation of chromatin silencing;GO:0045910//negative regulation of DNA recombination
ENSDARG00000004187	1.38	1.9	1.98	1.75333	1.58	1.73	1.29	1.53333	0.62	1.12	0.91	0.883333	0.503802	0.874525	zgc:122979	42	59	63	56	61	36	20	32	30	zgc:122979	zgc:122979 [Source:ZFIN;Acc:ZDB-GENE-051127-45]	-	-	-	-	GO:0005829//cytosol	GO:0051082//unfolded protein binding;GO:0051087//chaperone binding	GO:0006457//protein folding;GO:0051085//chaperone cofactor-dependent protein refolding
ENSDARG00000044894	4.06	4.53	4.1	4.23	2.51	3.29	2.64	2.81333	2.16	2.1	2.14	2.13333	0.504334	0.665091	zgc:113307	110	124	118	84	109	66	58	54	67	zgc:113307	zgc:113307 [Source:ZFIN;Acc:ZDB-GENE-050522-29]	Human Diseases	Cancers	ko05205//Proteoglycans in cancer	K08122	GO:0005615//extracellular space	GO:0005515//protein binding	-
ENSDARG00000074002	5.93	4.82	4.63	5.12667	2.14	2.68	2.3	2.37333	2.63	2.82	2.31	2.58667	0.504551	0.462939	slc6a11a	283	235	232	119	148	101	133	127	120	slc6a11a	solute carrier family 6 member 11a [Source:ZFIN;Acc:ZDB-GENE-030131-3729]	Organismal Systems;Organismal Systems	Nervous system;Nervous system	ko04721//Synaptic vesicle cycle;ko04727//GABAergic synapse	K05045;K05045	GO:0005887//integral component of plasma membrane;GO:0016020//membrane;GO:0016021//integral component of membrane;GO:0043005//neuron projection	GO:0005332//gamma-aminobutyric acid:sodium symporter activity;GO:0015293//symporter activity	GO:0015812//gamma-aminobutyric acid transport;GO:0035725//sodium ion transmembrane transport
ENSDARG00000087164	124.71	221.45	237.56	194.573	244.36	178.29	194.18	205.61	110.33	97.75	86.78	98.2867	0.505139	1.05672	crygm2d4	1952.88	3538.6	3904.82	4460.76	3231.68	2791.67	1833.04	1442.82	1479.99	crygm2d4	crystallin, gamma M2d4 [Source:ZFIN;Acc:ZDB-GENE-060918-3]	-	-	-	-	GO:0005575//cellular_component	GO:0003674//molecular_function;GO:0005212//structural constituent of eye lens	GO:0002088//lens development in camera-type eye;GO:0007601//visual perception;GO:0008150//biological_process
ENSDARG00000002732	0.42	0.7	0.56	0.56	0.14	0.31	0.64	0.363333	0.37	0.24	0.24	0.283333	0.505952	0.64881	spon2b	13	22	18	5	11	18	12	7	9	spon2b	spondin 2b, extracellular matrix protein [Source:ZFIN;Acc:ZDB-GENE-990415-161]	-	-	-	-	GO:0005576//extracellular region;GO:0031012//extracellular matrix	GO:0046872//metal ion binding	GO:0007155//cell adhesion
ENSDARG00000018266	6.1	10.09	8.97	8.38667	7.04	7.17	6.48	6.89667	4.66	4.88	3.19	4.24333	0.505962	0.822337	mthfd1a	464	781	714	623	632	451	377	351	266	mthfd1a	methylenetetrahydrofolate dehydrogenase (NADP+ dependent) 1a, methenyltetrahydrofolate cyclohydrolase, formyltetrahydrofolate synthetase [Source:ZFIN;Acc:ZDB-GENE-041001-127]	Metabolism;Metabolism	Global and overview maps;Metabolism of cofactors and vitamins	ko01100//Metabolic pathways;ko00670//One carbon pool by folate	K00288;K00288	GO:0005829//cytosol	GO:0003824//catalytic activity;GO:0004329//formate-tetrahydrofolate ligase activity;GO:0004477//methenyltetrahydrofolate cyclohydrolase activity;GO:0004486//methylenetetrahydrofolate dehydrogenase [NAD(P)+] activity;GO:0004488//methylenetetrahydrofolate dehydrogenase (NADP+) activity;GO:0005524//ATP binding;GO:0016787//hydrolase activity	GO:0006730//one-carbon metabolic process;GO:0035999//tetrahydrofolate interconversion;GO:0055114//oxidation-reduction process
ENSDARG00000090108	1.88	1.84	1.95	1.89	2.29	1.48	2.28	2.01667	0.61	1.12	1.14	0.956667	0.506173	1.06702	si:ch1073-174d20.1	85	79	101	104	57	74	38	38	60	si:ch1073-174d20.1	si:ch1073-174d20.1 [Source:ZFIN;Acc:ZDB-GENE-121214-359]	-	-	-	-	GO:0005737//cytoplasm	-	GO:0006469//negative regulation of protein kinase activity
MSTRG.8856	2.87	3.53	3.79	3.39667	1.71	1.78	1.62	1.70333	1.89	2.17	1.11	1.72333	0.50736	0.501472	ERVPABLB-1	92.63	115.93	128.19	64.17	66.37	47.99	64.58	65.8	38.96	ERVPABLB-1	endogenous retrovirus group FC1 Env polyprotein-like [Oreochromis niloticus]	-	-	-	-	-	-	-
ENSDARG00000061664	7.03	12.07	12.53	10.5433	12.25	10.29	9.48	10.6733	5.67	5.43	4.99	5.36333	0.508694	1.01233	C1H3orf70	167	290	310	346	281	203	143	119	128	C1H3orf70	zgc:162707 [Source:NCBI gene;Acc:100002095]	-	-	-	-	GO:0005575//cellular_component	GO:0003674//molecular_function	GO:0007399//nervous system development;GO:0048512//circadian behavior
ENSDARG00000036999	0.45	1.12	1.28	0.95	1.13	1.16	0.82	1.03667	0.41	0.74	0.3	0.483333	0.508772	1.09123	DISP3	28	67	77	80	78	44	25	40	21	DISP3	si:dkey-32e23.6 [Source:ZFIN;Acc:ZDB-GENE-081104-407]	-	-	-	-	GO:0016020//membrane;GO:0016021//integral component of membrane	-	-
ENSDARG00000073874	34.7	57.46	55.86	49.34	68.77	42.85	46.35	52.6567	28.55	28.48	18.51	25.18	0.510336	1.06722	crygm2d6	447.96	756.82	756.94	1034.82	640.3	549.31	390.95	346.54	260.23	crygm2d6	crystallin, gamma M2d6 [Source:ZFIN;Acc:ZDB-GENE-040625-145]	-	-	-	-	-	-	-
ENSDARG00000087440	17.42	17.49	20.24	18.3833	8.41	13.27	8.91	10.1967	8.35	9.39	10.41	9.38333	0.510426	0.554669	ponzr4	364	373	444	205	321	171	185.06	185	237	ponzr4	plac8 onzin related protein 4 [Source:ZFIN;Acc:ZDB-GENE-050411-6]	-	-	-	-	GO:0005575//cellular_component	GO:0003674//molecular_function	GO:0008150//biological_process
ENSDARG00000069737	1.91	3.28	3.9	3.03	5.36	3.71	4.94	4.67	1.45	2.24	0.95	1.54667	0.510451	1.54125	pou4f2	110	193	225	298	224	220	89	103	51	pou4f2	POU class 4 homeobox 2 [Source:ZFIN;Acc:ZDB-GENE-040401-1]	-	-	-	-	GO:0005634//nucleus	GO:0000978//RNA polymerase II proximal promoter sequence-specific DNA binding;GO:0000981//DNA-binding transcription factor activity, RNA polymerase II-specific;GO:0003677//DNA binding;GO:0003700//DNA-binding transcription factor activity	GO:0006355//regulation of transcription, DNA-templated;GO:0006357//regulation of transcription by RNA polymerase II;GO:0007420//brain development;GO:0007507//heart development
ENSDARG00000045926	2.95	4.6	4.92	4.15667	4.8	4.46	3.95	4.40333	2.4	2.49	1.48	2.12333	0.510826	1.05934	crabp1a	44	70	77	84	77	54	38	35	24	crabp1a	cellular retinoic acid binding protein 1a [Source:ZFIN;Acc:ZDB-GENE-020320-3]	-	-	-	-	GO:0005737//cytoplasm	GO:0001972//retinoic acid binding;GO:0008289//lipid binding	GO:0034653//retinoic acid catabolic process
ENSDARG00000058082	0.5	0.88	1.38	0.92	0.98	0.6	0.33	0.636667	0.56	0.53	0.32	0.47	0.51087	0.692029	birc7	10	18	29	23	14	6	12	10	7	birc7	baculoviral IAP repeat containing 7 [Source:ZFIN;Acc:ZDB-GENE-070615-35]	Genetic Information Processing	Folding, sorting and degradation	ko04120//Ubiquitin mediated proteolysis	K16061	GO:0005634//nucleus;GO:0005737//cytoplasm	GO:0043027//cysteine-type endopeptidase inhibitor activity involved in apoptotic process;GO:0046872//metal ion binding;GO:0061630//ubiquitin protein ligase activity	GO:0006915//apoptotic process;GO:0016567//protein ubiquitination;GO:0031398//positive regulation of protein ubiquitination;GO:0043066//negative regulation of apoptotic process;GO:0043154//negative regulation of cysteine-type endopeptidase activity involved in apoptotic process;GO:0051726//regulation of cell cycle
ENSDARG00000097261	0.75	0.82	0.27	0.613333	0.88	0.48	0.61	0.656667	0.27	0.5	0.17	0.313333	0.51087	1.07065	si:dkey-4c15.16	8	9	3	11	6	6	3	5.02	2	si:dkey-4c15.16	si:dkey-4c15.16 [Source:ZFIN;Acc:ZDB-GENE-050420-215]	-	-	-	-	-	-	-
ENSDARG00000113183	0.18	0.88	1.19	0.75	0.31	0.77	0.78	0.62	0.17	0	0.98	0.383333	0.511111	0.826667	CABZ01078858.1	1	5	7	2	5	4	1	0	6	CABZ01078858.1	BAE89192.1 unnamed protein product [Macaca fascicularis]	-	-	-	-	-	-	-
MSTRG.14347	0.72	0.61	0.76	0.696667	0.27	0.18	0.34	0.263333	0.19	0.22	0.66	0.356667	0.511962	0.37799	--	7	6	7.72	3	2	3	2	2	7	--	-	-	-	-	-	-	-	-
ENSDARG00000067714	0.59	0.57	1	0.72	0.1	0.51	0.38	0.33	0.44	0.25	0.43	0.373333	0.518519	0.458333	hspb3	5	5	9	1	5	3	4	2	4	hspb3	heat shock protein, alpha-crystallin-related, b3 [Source:ZFIN;Acc:ZDB-GENE-070705-338]	-	-	-	-	GO:0005737//cytoplasm;GO:0016607//nuclear speck	-	-
MSTRG.11654	2.24	0.68	0.74	1.22	0.15	1.04	1.17	0.786667	0.57	0.46	0.87	0.633333	0.519126	0.644809	--	26	8	9	2	14	12.49	7	5	11	--	immunoglobulin iota chain [Labeo rohita]	-	-	-	-	-	-	-
ENSDARG00000053709	1.2	2.8	2.58	2.19333	1.89	0.99	1.26	1.38	1.15	1.33	0.94	1.14	0.519757	0.629179	si:ch73-89b15.3	39	83	79	68	34	36	38	38	29	si:ch73-89b15.3	si:ch73-89b15.3 [Source:ZFIN;Acc:ZDB-GENE-141212-224]	Metabolism;Organismal Systems	Lipid metabolism;Nervous system	ko00564//Glycerophospholipid metabolism;ko04725//Cholinergic synapse	K01049;K01049	-	GO:0004104//cholinesterase activity	-
ENSDARG00000008306	5.32	4.6	5.57	5.16333	3.02	2.14	3.09	2.75	2.57	2.96	2.54	2.69	0.520981	0.532602	rdh5	145	133	163	95	69	80	81	76	80	rdh5	retinol dehydrogenase 5 (11-cis/9-cis) [Source:ZFIN;Acc:ZDB-GENE-050208-411]	Metabolism	Metabolism of cofactors and vitamins	ko00830//Retinol metabolism	K00061	GO:0016020//membrane;GO:0016021//integral component of membrane	GO:0016491//oxidoreductase activity	GO:0001754//eye photoreceptor cell differentiation;GO:0035238//vitamin A biosynthetic process;GO:0055114//oxidation-reduction process;GO:0060041//retina development in camera-type eye
MSTRG.11311	1.13	2.53	2.61	2.09	1.25	1.25	1.58	1.36	1.06	1.03	1.18	1.09	0.521531	0.650718	slc25a34	7	16	17	9	9	9	7	6	8	slc25a34	Zgc:65857 protein [Danio rerio]	-	-	-	-	GO:0019866//organelle inner membrane;GO:0031224//intrinsic component of membrane;GO:0043231//intracellular membrane-bounded organelle	-	-
MSTRG.13506	1.32	1.44	0.84	1.2	1.13	1.52	0.96	1.20333	0.28	0.94	0.67	0.63	0.525	1.00278	--	9	10	6	9	12	6	2	6	5	--	hepatic triacylglycerol lipase-like [Danio rerio]	Metabolism;Metabolism;Organismal Systems	Global and overview maps;Lipid metabolism;Digestive system	ko01100//Metabolic pathways;ko00561//Glycerolipid metabolism;ko04979//Cholesterol metabolism	K22283;K22283;K22283	-	-	-
MSTRG.14335	1.92	2.67	1.59	2.06	2.39	0.85	1.28	1.50667	1.4	1.05	0.8	1.08333	0.52589	0.731392	--	31	44	27	45	16	19	24	16	14	--	-	-	-	-	-	-	-	-
ENSDARG00000053158	0.65	0.7	0.17	0.506667	0.15	0.41	0.39	0.316667	0.33	0.31	0.16	0.266667	0.526316	0.625	prss56	11	12	3	3	8	6	6	5	3	prss56	serine protease 56 [Source:ZFIN;Acc:ZDB-GENE-070912-579]	-	-	-	-	-	GO:0004252//serine-type endopeptidase activity	GO:0006508//proteolysis
ENSDARG00000012381	13.12	11.71	9.26	11.3633	7.87	5.7	6.65	6.74	6.62	6.98	4.35	5.98333	0.526547	0.593136	hsc70	611	556	452	427	307	284	327	306	221	hsc70	heat shock cognate 70 [Source:ZFIN;Acc:ZDB-GENE-040426-1221]	Environmental Information Processing;Cellular Processes;Genetic Information Processing;Genetic Information Processing	Signal transduction;Transport and catabolism;Folding, sorting and degradation;Transcription	ko04010//MAPK signaling pathway;ko04144//Endocytosis;ko04141//Protein processing in endoplasmic reticulum;ko03040//Spliceosome	K03283;K03283;K03283;K03283	GO:0005634//nucleus;GO:0005737//cytoplasm;GO:0005829//cytosol;GO:0005886//plasma membrane	GO:0000166//nucleotide binding;GO:0005524//ATP binding;GO:0016887//ATPase activity;GO:0031072//heat shock protein binding;GO:0044183//protein binding involved in protein folding;GO:0051082//unfolded protein binding;GO:0051787//misfolded protein binding	GO:0016192//vesicle-mediated transport;GO:0034620//cellular response to unfolded protein;GO:0042026//protein refolding;GO:0051085//chaperone cofactor-dependent protein refolding
MSTRG.18443	1.22	1.33	1.29	1.28	1.16	1.4	0.74	1.1	0.26	1.15	0.62	0.676667	0.528646	0.859375	Pcsk6	9	10	10	10	12	5	2	8	5	Pcsk6	proprotein convertase subtilisin/kexin type 6 [Danio rerio]	-	-	-	-	-	-	-
ENSDARG00000091906	0.73	1.33	1.04	1.03333	0.31	0.23	0.17	0.236667	0.65	0.37	0.62	0.546667	0.529032	0.229032	rbp7a	14	26	21	6.95	5.13	3.04	13.25	6.73	13	rbp7a	retinol binding protein 7a, cellular [Source:ZFIN;Acc:ZDB-GENE-071004-2]	-	-	-	-	-	GO:0008289//lipid binding	GO:0060972//left/right pattern formation;GO:0061371//determination of heart left/right asymmetry
ENSDARG00000055843	0.83	1.08	1.36	1.09	1.21	1.11	1.38	1.23333	0.4	0.78	0.55	0.576667	0.529052	1.1315	cdh10a	43	57	74	73	67	66	22	38	31	cdh10a	cadherin 10, type 2a (T2-cadherin) [Source:ZFIN;Acc:ZDB-GENE-060614-1]	-	-	-	-	GO:0005886//plasma membrane;GO:0005912//adherens junction;GO:0016020//membrane;GO:0016021//integral component of membrane;GO:0016342//catenin complex	GO:0005509//calcium ion binding;GO:0045296//cadherin binding;GO:0046872//metal ion binding	GO:0000902//cell morphogenesis;GO:0007043//cell-cell junction assembly;GO:0007155//cell adhesion;GO:0007156//homophilic cell adhesion via plasma membrane adhesion molecules;GO:0007275//multicellular organism development;GO:0016339//calcium-dependent cell-cell adhesion via plasma membrane cell adhesion molecules;GO:0034332//adherens junction organization;GO:0098609//cell-cell adhesion;GO:0098742//…
MSTRG.10390	0.35	0.57	0.78	0.566667	1	0.2	0.25	0.483333	0.22	0.25	0.43	0.3	0.529412	0.852941	--	3	5	7	10	2	2	2	2	4	--	alanine aminotransferase 2-like isoform X2 [Carassius auratus]	Metabolism;Metabolism;Metabolism;Metabolism;Metabolism;Metabolism	Global and overview maps;Global and overview maps;Global and overview maps;Amino acid metabolism;Amino acid metabolism;Global and overview maps	ko01100//Metabolic pathways;ko01200//Carbon metabolism;ko01230//Biosynthesis of amino acids;ko00250//Alanine, aspartate and glutamate metabolism;ko00220//Arginine biosynthesis;ko01210//2-Oxocarboxylic acid metabolism	K00814;K00814;K00814;K00814;K00814;K00814	GO:0043231//intracellular membrane-bounded organelle	GO:0003824//catalytic activity	-
ENSDARG00000092934	2.57	2.55	2.54	2.55333	2.43	1.57	1.24	1.74667	1.5	1.52	1.04	1.35333	0.530026	0.684073	si:dkey-32e6.3	79	80	82	87	56	35	49	44	35	si:dkey-32e6.3	si:dkey-32e6.3 [Source:ZFIN;Acc:ZDB-GENE-081104-408]	-	-	-	-	-	-	-
ENSDARG00000063089	1.99	1.52	1.75	1.75333	1.12	1.6	1.26	1.32667	1.22	1.03	0.54	0.93	0.530418	0.756654	ccm2l	26	38	44	39	41	30	26	17	29	ccm2l	CCM2 like scaffold protein [Source:ZFIN;Acc:ZDB-GENE-090313-248]	-	-	-	-	-	-	GO:0003007//heart morphogenesis;GO:0007507//heart development;GO:0009948//anterior/posterior axis specification;GO:0060047//heart contraction
ENSDARG00000037588	0.61	1.4	1.91	1.30667	1.66	1.12	1.19	1.32333	0.8	0.9	0.38	0.693333	0.530612	1.01276	bhlhe23	18	42	59	57	38	32	25	25	12	bhlhe23	basic helix-loop-helix family, member e23 [Source:ZFIN;Acc:ZDB-GENE-050913-22]	-	-	-	-	GO:0005634//nucleus	GO:0000978//RNA polymerase II proximal promoter sequence-specific DNA binding;GO:0000981//DNA-binding transcription factor activity, RNA polymerase II-specific;GO:0046983//protein dimerization activity	GO:0006355//regulation of transcription, DNA-templated;GO:0006357//regulation of transcription by RNA polymerase II;GO:0030182//neuron differentiation;GO:0048468//cell development
ENSDARG00000094602	0.39	0.49	1.06	0.646667	0.58	0.46	0.63	0.556667	0.37	0.53	0.13	0.343333	0.530928	0.860825	si:dkey-7n6.2	11	14	31	19	15	16	11	14	4	si:dkey-7n6.2	si:dkey-7n6.2 [Source:ZFIN;Acc:ZDB-GENE-091204-262]	-	-	-	-	GO:0005634//nucleus;GO:0005737//cytoplasm	GO:0004862//cAMP-dependent protein kinase inhibitor activity	GO:2000480//negative regulation of cAMP-dependent protein kinase activity
ENSDARG00000114159	1.33	1.38	0.92	1.21	1.56	0.96	0.99	1.17	0.71	0.52	0.7	0.643333	0.53168	0.966942	FO904989.1	17	20	15	23	14	11	10	8	10	FO904989.1	transmembrane protein 196 [Source:NCBI gene;Acc:798466]	-	-	-	-	GO:0016020//membrane;GO:0016021//integral component of membrane	-	-
ENSDARG00000040334	429.94	408.02	404.55	414.17	345.5	379.45	355.75	360.233	207.94	209.8	244.41	220.717	0.532913	0.869772	mat2aa	14931	14460	14748	13988	15254	11343	7662	6868	9244	mat2aa	methionine adenosyltransferase II, alpha a [Source:ZFIN;Acc:ZDB-GENE-030131-2049]	Metabolism;Metabolism;Metabolism	Global and overview maps;Global and overview maps;Amino acid metabolism	ko01100//Metabolic pathways;ko01230//Biosynthesis of amino acids;ko00270//Cysteine and methionine metabolism	K00789;K00789;K00789	GO:0005829//cytosol;GO:0048269//methionine adenosyltransferase complex	GO:0000166//nucleotide binding;GO:0004478//methionine adenosyltransferase activity;GO:0005524//ATP binding;GO:0016740//transferase activity;GO:0046872//metal ion binding	GO:0006556//S-adenosylmethionine biosynthetic process;GO:0006730//one-carbon metabolic process;GO:0055013//cardiac muscle cell development;GO:0072359//circulatory system development
ENSDARG00000006760	0.78	1.3	1.24	1.10667	0.72	0.67	0.63	0.673333	0.68	0.8	0.29	0.59	0.533133	0.608434	slc24a3	27	46	45	29	27	20	25	26	11	slc24a3	solute carrier family 24 member 3 [Source:ZFIN;Acc:ZDB-GENE-090312-67]	-	-	-	-	GO:0005886//plasma membrane;GO:0005887//integral component of plasma membrane;GO:0016020//membrane;GO:0016021//integral component of membrane	GO:0005262//calcium channel activity;GO:0008273//calcium, potassium:sodium antiporter activity;GO:0015297//antiporter activity	GO:0006811//ion transport;GO:0006816//calcium ion transport;GO:0006874//cellular calcium ion homeostasis;GO:0035725//sodium ion transmembrane transport;GO:0055085//transmembrane transport;GO:0070588//calcium ion transmembrane transport;GO:0071805//potassium ion transmembrane transport;GO:0098656//anion transmembrane transport
ENSDARG00000003701	1.16	0.61	0.87	0.88	1.03	1.01	0.82	0.953333	0.66	0.44	0.31	0.47	0.534091	1.08333	cldng	15	8	11	15	14	9	9	5	4	cldng	claudin g [Source:NCBI gene;Acc:81586]	Cellular Processes;Environmental Information Processing	Cellular community - eukaryotes;Signaling molecules and interaction	ko04530//Tight junction;ko04514//Cell adhesion molecules (CAMs)	K06087;K06087	GO:0005923//bicellular tight junction;GO:0016021//integral component of membrane	GO:0005198//structural molecule activity	-
ENSDARG00000057128	14.89	13.84	17.76	15.4967	11.37	11.6	12.7	11.89	8.03	7.65	9.15	8.27667	0.534093	0.767262	hadhaa	774	734	969	689	698	606	443	375	518	hadhaa	hydroxyacyl-CoA dehydrogenase trifunctional multienzyme complex subunit alpha a [Source:ZFIN;Acc:ZDB-GENE-031222-5]	Metabolism;Metabolism;Metabolism;Metabolism;Metabolism;Metabolism;Metabolism;Metabolism;Metabolism;Metabolism;Metabolism	Global and overview maps;Global and overview maps;Amino acid metabolism;Global and overview maps;Amino acid metabolism;Lipid metabolism;Amino acid metabolism;Lipid metabolism;Metabolism of other amino acids;Carbohydrate metabolism;Carbohydrate metabolism	ko01100//Metabolic pathways;ko01200//Carbon metabolism;ko00310//Lysine degradation;ko01212//Fatty acid metabolism;ko00280//Valine, leucine and isoleucine degradation;ko00071//Fatty acid degradation;ko00380//Tryptophan metabolism;ko00062//Fatty acid elongation;ko00410//beta-Alanine metabolism;ko00640//Propanoate metabolism;ko00650//Butanoate metabolism	K07515;K07515;K07515;K07515;K07515;K07515;K07515;K07515;K07515;K07515;K07515	GO:0005739//mitochondrion;GO:0016507//mitochondrial fatty acid beta-oxidation multienzyme complex	GO:0003824//catalytic activity;GO:0003857//3-hydroxyacyl-CoA dehydrogenase activity;GO:0004300//enoyl-CoA hydratase activity;GO:0016491//oxidoreductase activity;GO:0016509//long-chain-3-hydroxyacyl-CoA dehydrogenase activity;GO:0016616//oxidoreductase activity, acting on the CH-OH group of donors, NAD or NADP as acceptor;GO:0016829//lyase activity;GO:0070403//NAD+ binding	GO:0006629//lipid metabolic process;GO:0006631//fatty acid metabolic process;GO:0006635//fatty acid beta-oxidation;GO:0009617//response to bacterium;GO:0055114//oxidation-reduction process
ENSDARG00000051762	15.07	11.42	11.72	12.7367	7.19	11.97	7.59	8.91667	7.06	6.4	6.96	6.80667	0.534415	0.700079	CABZ01080568.1	322	249	263	179	296	149	160	129	162	CABZ01080568.1	XP_002666797.3 dnaJ homolog subfamily A member 1 [Danio rerio]	-	-	-	-	GO:0005829//cytosol	GO:0030544//Hsp70 protein binding;GO:0051082//unfolded protein binding	GO:0006457//protein folding
ENSDARG00000036968	1.2	1.5	1.51	1.40333	1.34	0.38	0.85	0.856667	1.13	0.64	0.48	0.75	0.534442	0.610451	si:ch1073-416d2.3	15	30	25	21	11	13	18	15	13	si:ch1073-416d2.3	si:ch1073-416d2.3 [Source:ZFIN;Acc:ZDB-GENE-131127-199]	-	-	-	-	GO:0005615//extracellular space	GO:0004867//serine-type endopeptidase inhibitor activity	GO:0007596//blood coagulation
ENSDARG00000042737	0.7	0.58	0.31	0.53	0.14	0.4	0.48	0.34	0.23	0.37	0.25	0.283333	0.534591	0.641509	slc52a3	26	22	13	6	17	17	9	13	10	slc52a3	solute carrier family 52 member 3 [Source:NCBI gene;Acc:678609]	Organismal Systems	Digestive system	ko04977//Vitamin digestion and absorption	K14620	GO:0005886//plasma membrane;GO:0005887//integral component of plasma membrane;GO:0016020//membrane;GO:0016021//integral component of membrane	GO:0032217//riboflavin transmembrane transporter activity	GO:0032218//riboflavin transport
ENSDARG00000074644	2.12	4.77	1.95	2.94667	5.8	2.85	1.36	3.33667	1.47	1.95	1.31	1.57667	0.535068	1.13235	spock1	31	34	44	55	37	37	46	34	42	spock1	SPARC (osteonectin), cwcv and kazal like domains proteoglycan 1 [Source:ZFIN;Acc:ZDB-GENE-110428-1]	-	-	-	-	GO:0005576//extracellular region	GO:0005509//calcium ion binding;GO:0005515//protein binding	-
ENSDARG00000090013	0.79	1.07	1.65	1.17	1.02	1.2	0.97	1.06333	0.89	0.63	0.36	0.626667	0.535613	0.908832	ccdc9b	16	22	35	24	28	18	19	12	8	ccdc9b	coiled-coil domain containing 9B [Source:ZFIN;Acc:ZDB-GENE-131127-338]	-	-	-	-	-	-	-
ENSDARG00000052905	0.5	0.61	0.57	0.56	0.39	0.54	0.35	0.426667	0.4	0.34	0.16	0.3	0.535714	0.761905	zgc:165423	20	25	24	18	25	13	17	13	7	zgc:165423	zgc:165423 [Source:ZFIN;Acc:ZDB-GENE-070720-11]	-	-	-	-	-	GO:0004252//serine-type endopeptidase activity;GO:0008233//peptidase activity;GO:0008236//serine-type peptidase activity;GO:0016787//hydrolase activity	GO:0006508//proteolysis
MSTRG.15225	0.9	0.77	1.11	0.926667	2.53	2.81	3.1	2.81333	0.3	0.48	0.71	0.496667	0.535971	3.03597	SREBF1	103.18	89.83	133.65	337.42	372.02	325.51	36.85	51.77	88.31	SREBF1	PREDICTED: sterol regulatory element-binding protein 1-like [Salmo salar]	Organismal Systems;Human Diseases;Human Diseases;Environmental Information Processing	Endocrine system;Endocrine and metabolic diseases;Endocrine and metabolic diseases;Signal transduction	ko04910//Insulin signaling pathway;ko04932//Non-alcoholic fatty liver disease (NAFLD);ko04931//Insulin resistance;ko04152//AMPK signaling pathway	K07197;K07197;K07197;K07197	GO:0030658//transport vesicle membrane;GO:0031224//intrinsic component of membrane;GO:0031981//nuclear lumen;GO:0043232//intracellular non-membrane-bounded organelle	GO:0000977//RNA polymerase II regulatory region sequence-specific DNA binding;GO:0000982//transcription factor activity, RNA polymerase II proximal promoter sequence-specific DNA binding;GO:0016863//intramolecular oxidoreductase activity, transposing C=C bonds;GO:0019900//kinase binding	GO:0000122//negative regulation of transcription by RNA polymerase II;GO:0002027//regulation of heart rate;GO:0007169//transmembrane receptor protein tyrosine kinase signaling pathway;GO:0009746//response to hexose;GO:0010506//regulation of autophagy;GO:0010565//regulation of cellular ketone metabolic process;GO:0010821//regulation of mitochondrion organization;GO:0010866//regulation of triglycer…
ENSDARG00000006544	0.59	0.96	1.23	0.926667	0.63	0.72	0.59	0.646667	0.37	0.6	0.52	0.496667	0.535971	0.697842	c1qtnf6b	24	40	53	30	34	22	16	23	23	c1qtnf6b	C1q and TNF related 6b [Source:ZFIN;Acc:ZDB-GENE-080411-1]	-	-	-	-	-	GO:0005515//protein binding	-
ENSDARG00000058944	0.47	0.93	0.8	0.733333	0.58	0.36	0.68	0.54	0.39	0.5	0.29	0.393333	0.536364	0.736364	si:dkey-8e10.3	9	18	16	13	8	12	8	9	6	si:dkey-8e10.3	si:dkey-8e10.3 [Source:ZFIN;Acc:ZDB-GENE-081104-442]	-	-	-	-	-	GO:0004672//protein kinase activity;GO:0005524//ATP binding	GO:0006468//protein phosphorylation
ENSDARG00000038728	2.05	1.58	1.53	1.72	1.04	1.32	0.44	0.933333	0.99	0.6	1.18	0.923333	0.536822	0.542636	ch25hl2	51	40	40	30	38	10	26	14	32	ch25hl2	cholesterol 25-hydroxylase like 2 [Source:NCBI gene;Acc:100136851]	Metabolism	Lipid metabolism	ko00120//Primary bile acid biosynthesis	K10223	-	GO:0005506//iron ion binding;GO:0016491//oxidoreductase activity	GO:0008610//lipid biosynthetic process;GO:0055114//oxidation-reduction process
ENSDARG00000103184	1.29	1.18	1.31	1.26	0.8	0.53	0.73	0.686667	0.65	0.64	0.74	0.676667	0.537037	0.544974	PAMR1	79	75	85	58	38	43	43	37	49	PAMR1	si:ch211-102l7.3 [Source:ZFIN;Acc:ZDB-GENE-161017-116]	-	-	-	-	-	GO:0004252//serine-type endopeptidase activity	GO:0006508//proteolysis
ENSDARG00000079933	3.79	3.51	3.69	3.66333	2.12	1.93	2.69	2.24667	2.18	2.14	1.59	1.97	0.537762	0.613285	SLC46A3	113	106	114	75	67	74	70	60	51	SLC46A3	si:dkey-5g14.1 [Source:ZFIN;Acc:ZDB-GENE-091204-361]	-	-	-	-	GO:0016020//membrane;GO:0016021//integral component of membrane	GO:0022857//transmembrane transporter activity	GO:0055085//transmembrane transport
ENSDARG00000045914	128.66	148.93	182.84	153.477	137.27	137.34	125.9	133.503	82.1	86.66	80.39	83.05	0.541125	0.869861	si:ch211-51e12.7	3635	4319	5261	4369	4085	3216	2437	2369	2346	si:ch211-51e12.7	si:ch211-51e12.7 [Source:ZFIN;Acc:ZDB-GENE-030131-8279]	-	-	-	-	GO:0005575//cellular_component	GO:0003674//molecular_function	GO:0008150//biological_process
ENSDARG00000090268	838.66	998.57	911.85	916.36	600.8	638.86	593.36	611.007	550	445.89	491.83	495.907	0.54117	0.666776	krtt1c19e	24872	30228	28420	20755	21944	16156	17324	12482	15901	krtt1c19e	keratin type 1 c19e [Source:ZFIN;Acc:ZDB-GENE-050506-95]	Human Diseases;Organismal Systems	Infectious diseases;Endocrine system	ko05150//Staphylococcus aureus infection;ko04915//Estrogen signaling pathway	K07604;K07604	GO:0005882//intermediate filament	GO:0005198//structural molecule activity	GO:0008150//biological_process
ENSDARG00000043460	0.76	0.61	0.2	0.523333	0.3	0.42	0.91	0.543333	0.2	0.59	0.06	0.283333	0.541401	1.03822	wu:fj39g12	11	9	3	5	7	12	3	8	1	wu:fj39g12	wu:fj39g12 [Source:ZFIN;Acc:ZDB-GENE-030131-7901]	-	-	-	-	GO:0005576//extracellular region	GO:0005179//hormone activity;GO:0051427//hormone receptor binding	GO:0006182//cGMP biosynthetic process;GO:0007168//receptor guanylyl cyclase signaling pathway
ENSDARG00000086453	0.66	0.62	0.53	0.603333	0.67	0.44	0.72	0.61	0.21	0.39	0.38	0.326667	0.541436	1.01105	cx52.9	27	26	23	32	21	27	9	15	17	cx52.9	connexin 52.9 [Source:ZFIN;Acc:ZDB-GENE-040426-2421]	-	-	-	-	GO:0005886//plasma membrane;GO:0005921//gap junction;GO:0005922//connexin complex;GO:0016020//membrane;GO:0016021//integral component of membrane;GO:0030054//cell junction	GO:0005243//gap junction channel activity	GO:0007154//cell communication;GO:0007267//cell-cell signaling;GO:0055085//transmembrane transport
ENSDARG00000074001	155.97	255.49	288.99	233.483	288.19	232.02	238.11	252.773	144.08	118.2	117.03	126.437	0.541523	1.08262	crygmxl2	2363	3950	4596	5090	4069	3312	2316	1688	1931	crygmxl2	crystallin, gamma MX, like 2 [Source:ZFIN;Acc:ZDB-GENE-050522-401]	-	-	-	-	GO:0005575//cellular_component	GO:0005212//structural constituent of eye lens	GO:0002088//lens development in camera-type eye;GO:0007601//visual perception
ENSDARG00000060092	1.58	1.97	1.48	1.67667	1.28	1.1	1.66	1.34667	0.95	0.94	0.84	0.91	0.542744	0.803181	zgc:165481	52	66	51	49	42	50	33	29	30	zgc:165481	zgc:165481 [Source:ZFIN;Acc:ZDB-GENE-070615-21]	-	-	-	-	GO:0005737//cytoplasm;GO:0016020//membrane;GO:0016021//integral component of membrane	GO:0016740//transferase activity;GO:0046872//metal ion binding	GO:0016567//protein ubiquitination
ENSDARG00000096654	5.62	5.51	4.76	5.29667	3.35	5.12	3.49	3.98667	3.02	2.24	3.37	2.87667	0.543109	0.752675	si:dkey-119m7.8	72	72	64	50	76	41	41	27	47	si:dkey-119m7.8	si:dkey-119m7.8 [Source:ZFIN;Acc:ZDB-GENE-121214-235]	Human Diseases	Cancers	ko05231//Choline metabolism in cancer	K08202	GO:0016020//membrane;GO:0016021//integral component of membrane	GO:0022857//transmembrane transporter activity	GO:0055085//transmembrane transport
ENSDARG00000012002	8.88	8.51	9.95	9.11333	5.82	5.05	5.18	5.35	5.37	4.85	4.65	4.95667	0.543892	0.587052	slc38a7	487.01	478.11	574.08	370	319	262.05	312.01	250.01	277.01	slc38a7	solute carrier family 38 member 7 [Source:NCBI gene;Acc:445254]	-	-	-	-	GO:0016020//membrane;GO:0016021//integral component of membrane	-	-
ENSDARG00000086775	0.35	0.16	1.62	0.71	0.59	0.48	0.1	0.39	0.3	0.77	0.09	0.386667	0.544601	0.549296	top1	11	5	14	7	5	3	10	7	3	top1	DNA topoisomerase I [Source:ZFIN;Acc:ZDB-GENE-030131-5390]	-	-	-	-	GO:0005694//chromosome;GO:0005730//nucleolus	GO:0003677//DNA binding;GO:0003916//DNA topoisomerase activity;GO:0003917//DNA topoisomerase type I activity;GO:0016853//isomerase activity	GO:0006260//DNA replication;GO:0006265//DNA topological change;GO:0006338//chromatin remodeling;GO:0007059//chromosome segregation
ENSDARG00000063910	13.83	29.94	27.58	23.7833	19.04	13.34	16.82	16.4	15.76	11.6	11.52	12.96	0.544919	0.689559	mt-atp8	43	95	90	69	48	48	52	34	39	mt-atp8	ATP synthase 8 [Source:NCBI gene;Acc:140520]	Metabolism;Metabolism	Global and overview maps;Energy metabolism	ko01100//Metabolic pathways;ko00190//Oxidative phosphorylation	K02125;K02125	GO:0000276//mitochondrial proton-transporting ATP synthase complex, coupling factor F(o)	GO:0015078//proton transmembrane transporter activity	GO:0015986//ATP synthesis coupled proton transport
ENSDARG00000075277	1.04	0.58	0.58	0.733333	0.61	0.59	0.9	0.7	0.59	0.36	0.25	0.4	0.545455	0.954545	TMEM132C	48	40	45	42	42	33	28	31	26	TMEM132C	si:dkeyp-14d3.1 [Source:ZFIN;Acc:ZDB-GENE-081104-459]	-	-	-	-	-	-	-
ENSDARG00000009215	0.64	1.45	0.75	0.946667	1.02	1.02	0.54	0.86	0.51	0.68	0.36	0.516667	0.545775	0.908451	zgc:112437	13	30	16	24	24	10	11	13	8	zgc:112437	zgc:112437 [Source:ZFIN;Acc:ZDB-GENE-050417-293]	Cellular Processes;Environmental Information Processing;Human Diseases;Organismal Systems;Human Diseases	Cellular community - eukaryotes;Signaling molecules and interaction;Infectious diseases;Immune system;Infectious diseases	ko04530//Tight junction;ko04514//Cell adhesion molecules (CAMs);ko05130//Pathogenic Escherichia coli infection;ko04670//Leukocyte transendothelial migration;ko05160//Hepatitis C	K06087;K06087;K06087;K06087;K06087	GO:0005886//plasma membrane;GO:0005923//bicellular tight junction;GO:0016020//membrane;GO:0016021//integral component of membrane;GO:0030054//cell junction	GO:0005198//structural molecule activity	GO:0007155//cell adhesion;GO:0070830//bicellular tight junction assembly
ENSDARG00000057435	1.07	1.23	1.4	1.23333	1.35	0.56	0.7	0.87	0.61	0.65	0.76	0.673333	0.545946	0.705405	amacr	30	35	41	44	18	18	18	17	23	amacr	alpha-methylacyl-CoA racemase [Source:ZFIN;Acc:ZDB-GENE-050522-484]	Metabolism;Cellular Processes;Metabolism	Global and overview maps;Transport and catabolism;Lipid metabolism	ko01100//Metabolic pathways;ko04146//Peroxisome;ko00120//Primary bile acid biosynthesis	K01796;K01796;K01796	GO:0005575//cellular_component	GO:0008410//CoA-transferase activity	-
ENSDARG00000099902	0.77	1.18	1.09	1.01333	0.88	0.5	0.59	0.656667	0.77	0.53	0.36	0.553333	0.546053	0.648026	il17rc	58	70	70	47	45	37	64	39	30	il17rc	interleukin 17 receptor C [Source:ZFIN;Acc:ZDB-GENE-120111-3]	Environmental Information Processing	Signaling molecules and interaction	ko04060//Cytokine-cytokine receptor interaction	K05166	-	GO:0030368//interleukin-17 receptor activity	GO:0019221//cytokine-mediated signaling pathway
ENSDARG00000067777	1.01	1.22	0.59	0.94	0.4	0.87	0.85	0.706667	0.15	0.82	0.57	0.513333	0.546099	0.751773	zgc:158640	13	16	8	6	13	10	2	10	8	zgc:158640	zgc:158640 [Source:ZFIN;Acc:ZDB-GENE-061215-15]	-	-	-	-	GO:0005813//centrosome;GO:0005929//cilium;GO:0030992//intraciliary transport particle B	GO:0003674//molecular_function	GO:0042073//intraciliary transport
ENSDARG00000103503	0.45	0.69	1	0.713333	0.75	0.54	0.4	0.563333	0.62	0.25	0.3	0.39	0.546729	0.78972	dgat1a	23	36	54	45	32	19	34	12	17	dgat1a	diacylglycerol O-acyltransferase 1a [Source:ZFIN;Acc:ZDB-GENE-030131-4600]	Metabolism;Metabolism;Metabolism	Global and overview maps;Metabolism of cofactors and vitamins;Lipid metabolism	ko01100//Metabolic pathways;ko00830//Retinol metabolism;ko00561//Glycerolipid metabolism	K11155;K11155;K11155	GO:0005783//endoplasmic reticulum;GO:0005789//endoplasmic reticulum membrane;GO:0016020//membrane;GO:0016021//integral component of membrane	GO:0004144//diacylglycerol O-acyltransferase activity;GO:0008374//O-acyltransferase activity;GO:0016740//transferase activity;GO:0016746//transferase activity, transferring acyl groups;GO:0050252//retinol O-fatty-acyltransferase activity	GO:0019432//triglyceride biosynthetic process;GO:0042572//retinol metabolic process;GO:0046486//glycerolipid metabolic process
ENSDARG00000010385	2.4	3.5	5.49	3.79667	4.65	3.11	3.17	3.64333	2.04	2.57	1.63	2.08	0.547849	0.959614	sept4a	84	125	202	190	126	102	76	85	62	sept4a	septin 4a [Source:ZFIN;Acc:ZDB-GENE-051120-87]	Cellular Processes	Cell growth and death	ko04210//Apoptosis	K16943	-	GO:0005525//GTP binding	-
ENSDARG00000021924	75.88	61.25	81.79	72.9733	49.64	64.6	54.17	56.1367	40.97	41.93	37.05	39.9833	0.547917	0.769276	hsp70.3	3371.68	2777.39	3814.73	2571.4	3322.81	2209.75	1931.63	1756.09	1792.91	hsp70.3	heat shock cognate 70-kd protein, tandem duplicate 3 [Source:ZFIN;Acc:ZDB-GENE-110713-1]	Environmental Information Processing;Cellular Processes;Genetic Information Processing;Genetic Information Processing	Signal transduction;Transport and catabolism;Folding, sorting and degradation;Transcription	ko04010//MAPK signaling pathway;ko04144//Endocytosis;ko04141//Protein processing in endoplasmic reticulum;ko03040//Spliceosome	K03283;K03283;K03283;K03283	GO:0005634//nucleus;GO:0005737//cytoplasm;GO:0005829//cytosol;GO:0005886//plasma membrane;GO:0008180//COP9 signalosome	GO:0000166//nucleotide binding;GO:0005524//ATP binding;GO:0016887//ATPase activity;GO:0031072//heat shock protein binding;GO:0031625//ubiquitin protein ligase binding;GO:0044183//protein binding involved in protein folding;GO:0051082//unfolded protein binding;GO:0051787//misfolded protein binding	GO:0016192//vesicle-mediated transport;GO:0034620//cellular response to unfolded protein;GO:0042026//protein refolding;GO:0048593//camera-type eye morphogenesis;GO:0051085//chaperone cofactor-dependent protein refolding
ENSDARG00000115868	0.52	0.81	0.86	0.73	0.42	0.67	0.45	0.513333	0.32	0.38	0.5	0.4	0.547945	0.703196	sp5l	20	32	35	19	30	16	13	14	21	sp5l	Sp5 transcription factor-like [Source:ZFIN;Acc:ZDB-GENE-030131-2981]	-	-	-	-	-	GO:0000978//RNA polymerase II proximal promoter sequence-specific DNA binding;GO:0000981//DNA-binding transcription factor activity, RNA polymerase II-specific	GO:0001707//mesoderm formation;GO:0006355//regulation of transcription, DNA-templated;GO:0006357//regulation of transcription by RNA polymerase II;GO:0007498//mesoderm development;GO:0009952//anterior/posterior pattern specification;GO:0016055//Wnt signaling pathway;GO:0030902//hindbrain development;GO:0030903//notochord development;GO:0036342//post-anal tail morphogenesis;GO:0048332//mesoderm mo…
ENSDARG00000069478	0.58	0.73	0.64	0.65	0.42	0.51	0.48	0.47	0.39	0.35	0.33	0.356667	0.548718	0.723077	slc13a3	43	52	46	33	40	30	28	22	26	slc13a3	solute carrier family 13 member 3 [Source:ZFIN;Acc:ZDB-GENE-040426-2486]	-	-	-	-	GO:0016020//membrane;GO:0016021//integral component of membrane	GO:0015137//citrate transmembrane transporter activity;GO:0015141//succinate transmembrane transporter activity;GO:0017153//sodium:dicarboxylate symporter activity;GO:0022857//transmembrane transporter activity	GO:0006811//ion transport;GO:0006814//sodium ion transport;GO:0006835//dicarboxylic acid transport;GO:0015746//citrate transport;GO:0055085//transmembrane transport;GO:0071422//succinate transmembrane transport;GO:0098656//anion transmembrane transport
ENSDARG00000044375	9.8	14.05	17.53	13.7933	17.26	14.7	12.78	14.9133	7.33	9.53	5.85	7.57	0.548816	1.0812	zgc:158291	432	632	811	887	750	517	343	396	281	zgc:158291	zgc:158291 [Source:ZFIN;Acc:ZDB-GENE-061215-70]	-	-	-	-	GO:0005634//nucleus	GO:0000978//RNA polymerase II proximal promoter sequence-specific DNA binding;GO:0000981//DNA-binding transcription factor activity, RNA polymerase II-specific;GO:0003677//DNA binding;GO:0003700//DNA-binding transcription factor activity	GO:0006355//regulation of transcription, DNA-templated;GO:0006357//regulation of transcription by RNA polymerase II
ENSDARG00000104139	26.04	36.79	36.49	33.1067	23.28	25.81	20.45	23.18	17.07	18.94	18.57	18.1933	0.549537	0.700161	atp1a3b	2002	2736	2700	2160	2058	1440	1350	1292	1383	atp1a3b	ATPase Na+/K+ transporting subunit alpha 3b [Source:ZFIN;Acc:ZDB-GENE-001212-8]	Organismal Systems;Organismal Systems	Circulatory system;Circulatory system	ko04261//Adrenergic signaling in cardiomyocytes;ko04260//Cardiac muscle contraction	K01539;K01539	GO:0016020//membrane;GO:0016021//integral component of membrane	GO:0000166//nucleotide binding;GO:0005391//sodium:potassium-exchanging ATPase activity;GO:0005524//ATP binding;GO:0008556//potassium-transporting ATPase activity;GO:0016887//ATPase activity;GO:0046872//metal ion binding	GO:0006811//ion transport;GO:0006813//potassium ion transport;GO:0006883//cellular sodium ion homeostasis;GO:0007626//locomotory behavior;GO:0010248//establishment or maintenance of transmembrane electrochemical gradient;GO:0021591//ventricular system development;GO:0030007//cellular potassium ion homeostasis;GO:0036376//sodium ion export across plasma membrane;GO:1902600//proton transmembrane tr…
ENSDARG00000022971	0.46	0.55	0.9	0.636667	0.74	0.41	1.19	0.78	0.29	0.51	0.25	0.35	0.549738	1.22513	epha6	47	57	96	80	48	43	32	49	28	epha6	eph receptor A6 [Source:ZFIN;Acc:ZDB-GENE-090311-43]	Organismal Systems	Development	ko04360//Axon guidance	K05107	GO:0005887//integral component of plasma membrane;GO:0016021//integral component of membrane;GO:0043005//neuron projection;GO:0043235//receptor complex	GO:0000166//nucleotide binding;GO:0004672//protein kinase activity;GO:0004713//protein tyrosine kinase activity;GO:0004714//transmembrane receptor protein tyrosine kinase activity;GO:0005003//ephrin receptor activity;GO:0005005//transmembrane-ephrin receptor activity;GO:0005515//protein binding;GO:0005524//ATP binding	GO:0006468//protein phosphorylation;GO:0007169//transmembrane receptor protein tyrosine kinase signaling pathway;GO:0007275//multicellular organism development;GO:0007411//axon guidance;GO:0018108//peptidyl-tyrosine phosphorylation;GO:0033674//positive regulation of kinase activity;GO:0048013//ephrin receptor signaling pathway
ENSDARG00000059026	0.25	0.79	0.65	0.563333	0.62	0.55	0.18	0.45	0.24	0.5	0.19	0.31	0.550296	0.798817	zgc:123217	6	19	16	17	15	4	6	11	5	zgc:123217	zgc:123217 [Source:ZFIN;Acc:ZDB-GENE-051113-188]	-	-	-	-	GO:0005615//extracellular space;GO:0016020//membrane;GO:0016021//integral component of membrane	GO:0004252//serine-type endopeptidase activity;GO:0008233//peptidase activity;GO:0008236//serine-type peptidase activity;GO:0016787//hydrolase activity	GO:0006508//proteolysis
ENSDARG00000087798	1.54	0.48	1.16	1.06	0.6	0.84	0.62	0.686667	0.42	0.88	0.45	0.583333	0.550314	0.647799	pdyn	21.26	4.42	19.7	10.86	14.16	5.2	4	9.23	5.48	pdyn	prodynorphin [Source:ZFIN;Acc:ZDB-GENE-060417-1]	Environmental Information Processing	Signaling molecules and interaction	ko04080//Neuroactive ligand-receptor interaction	K15840	-	-	GO:0007218//neuropeptide signaling pathway
ENSDARG00000070918	25.19	32.73	29.83	29.25	29.5	25.85	27.33	27.56	17.69	17.22	13.4	16.1033	0.550541	0.942222	si:ch211-284e20.8	497	657	605	682	580	514	366	315	289	si:ch211-284e20.8	si:ch211-284e20.8 [Source:ZFIN;Acc:ZDB-GENE-050208-451]	-	-	-	-	GO:0005576//extracellular region	GO:0004866//endopeptidase inhibitor activity;GO:0004869//cysteine-type endopeptidase inhibitor activity	GO:0010951//negative regulation of endopeptidase activity
ENSDARG00000098906	5.11	5.02	4.04	4.72333	3.9	4.87	2.24	3.67	3.14	1.79	2.9	2.61	0.552576	0.776994	herc7	104	112	80	86	105	46	77	31	72	herc7	hect domain and RLD 7 [Source:ZFIN;Acc:ZDB-GENE-091204-164]	-	-	-	-	-	-	-
ENSDARG00000105177	250.58	289.46	316.69	285.577	229.69	236.03	234.82	233.513	158.01	166.03	151.02	158.353	0.554504	0.817691	ilf3b	10653	12170	14021	10996	11702	8906.03	7070.01	6460.01	7097.01	ilf3b	interleukin enhancer binding factor 3b [Source:NCBI gene;Acc:321868]	-	-	-	-	GO:0005634//nucleus;GO:0005737//cytoplasm	GO:0003677//DNA binding;GO:0003723//RNA binding;GO:0003725//double-stranded RNA binding	GO:0051607//defense response to virus
MSTRG.20853	0.61	0.99	1.71	1.10333	1.2	1.13	1.03	1.12	0.63	0.64	0.57	0.613333	0.555891	1.01511	--	43.03	71.18	125.86	97.79	91.59	66.16	46.99	42.04	43.9	--	Transposase Tc1-like [Trinorchestia longiramus]	-	-	-	-	-	-	-
ENSDARG00000116042	0.95	0.92	1.4	1.09	0.99	0.74	0.77	0.833333	0.71	0.49	0.62	0.606667	0.556575	0.764526	chst3b	58	57	89	70	52	43	46	28	41	chst3b	carbohydrate (chondroitin 6) sulfotransferase 3b [Source:ZFIN;Acc:ZDB-GENE-080204-33]	Metabolism	Glycan biosynthesis and metabolism	ko00532//Glycosaminoglycan biosynthesis - chondroitin sulfate / dermatan sulfate	K01020	GO:0005802//trans-Golgi network	GO:0001517//N-acetylglucosamine 6-O-sulfotransferase activity;GO:0008146//sulfotransferase activity;GO:0008459//chondroitin 6-sulfotransferase activity;GO:0016740//transferase activity	GO:0006044//N-acetylglucosamine metabolic process;GO:0006790//sulfur compound metabolic process;GO:0030206//chondroitin sulfate biosynthetic process
ENSDARG00000074086	0.84	0.95	0.94	0.91	0.92	0.63	1.06	0.87	0.59	0.41	0.52	0.506667	0.556777	0.956044	tecpr1b	56	65	66	72	49	65	42	26	38	tecpr1b	tectonin beta-propeller repeat containing 1b [Source:ZFIN;Acc:ZDB-GENE-100812-12]	Human Diseases	Infectious diseases	ko05131//Shigellosis	K17988	GO:0016021//integral component of membrane	-	-
ENSDARG00000098620	1.72	3.03	0.9	1.88333	1.25	1.56	2.34	1.71667	1.54	0.27	1.34	1.05	0.557522	0.911504	si:ch211-188p14.2	20	36	11	17	21	25	19	3	17	si:ch211-188p14.2	si:ch211-188p14.2 [Source:ZFIN;Acc:ZDB-GENE-121214-329]	-	-	-	-	-	-	-
ENSDARG00000056292	2.25	7.77	7.71	5.91	9.25	5.31	4.61	6.39	2.76	4.45	2.68	3.29667	0.557812	1.08122	vsx1	67	236	241	321	183	126	87	125	87	vsx1	visual system homeobox 1 homolog, chx10-like [Source:NCBI gene;Acc:30598]	-	-	-	-	GO:0005634//nucleus	GO:0000981//DNA-binding transcription factor activity, RNA polymerase II-specific;GO:0003677//DNA binding	GO:0006355//regulation of transcription, DNA-templated;GO:0006357//regulation of transcription by RNA polymerase II
ENSDARG00000008859	3.59	3.52	3.93	3.68	2.91	3.03	3.31	3.08333	1.83	2.04	2.29	2.05333	0.557971	0.837862	mylipa	176	176	202	166	172	149	95	94	122	mylipa	myosin regulatory light chain interacting protein a [Source:NCBI gene;Acc:335888]	Organismal Systems	Digestive system	ko04979//Cholesterol metabolism	K10637	GO:0005856//cytoskeleton	-	-
ENSDARG00000060482	0.49	1.05	0.52	0.686667	0.62	1.04	0.37	0.676667	0.29	0.45	0.41	0.383333	0.558252	0.985437	mid1	22	32	18	32	52	15	11	19	20	mid1	midline 1 [Source:ZFIN;Acc:ZDB-GENE-110411-205]	Genetic Information Processing	Folding, sorting and degradation	ko04120//Ubiquitin mediated proteolysis	K08285	GO:0005874//microtubule	GO:0005515//protein binding;GO:0008270//zinc ion binding;GO:0046872//metal ion binding	-
ENSDARG00000090727	0.17	0.7	1.1	0.656667	1.18	1.41	0.84	1.14333	0.36	0.46	0.28	0.366667	0.558376	1.74112	celf5b	3	10	13	18	19	10	7	6	7	celf5b	cugbp, Elav-like family member 5b [Source:ZFIN;Acc:ZDB-GENE-070912-150]	-	-	-	-	GO:0005634//nucleus;GO:0005737//cytoplasm;GO:1990904//ribonucleoprotein complex	GO:0003676//nucleic acid binding;GO:0003723//RNA binding;GO:0003729//mRNA binding	GO:0000381//regulation of alternative mRNA splicing, via spliceosome;GO:0006376//mRNA splice site selection
ENSDARG00000113254	0.14	1.08	0.66	0.626667	0.83	0.36	1.2	0.796667	0.65	0.15	0.25	0.35	0.558511	1.27128	COX5B	1	8	5	7	3	8	5	1	2	COX5B	cytochrome c oxidase subunit 5B1 [Source:NCBI gene;Acc:100002384]	Metabolism;Organismal Systems;Metabolism	Global and overview maps;Circulatory system;Energy metabolism	ko01100//Metabolic pathways;ko04260//Cardiac muscle contraction;ko00190//Oxidative phosphorylation	K02265;K02265;K02265	GO:0005740//mitochondrial envelope	GO:0004129//cytochrome-c oxidase activity	-
MSTRG.19058	6.18	6.34	6.5	6.34	4.15	4.35	3.95	4.15	4.15	3.69	2.79	3.54333	0.558885	0.654574	ERVPABLB-1	253.37	265.4	280.07	198.62	206.61	148.62	180.59	142.5	124.86	ERVPABLB-1	endogenous retrovirus group FC1 Env polyprotein-like [Oreochromis niloticus]	-	-	-	-	-	-	-
ENSDARG00000075189	0.83	1.11	2.05	1.33	1.56	0.72	1.06	1.11333	0.58	0.93	0.72	0.743333	0.558897	0.837093	cntnap5b	102	168	144	182	121	103	92	83	78	cntnap5b	contactin associated protein-like 5b [Source:ZFIN;Acc:ZDB-GENE-070705-209]	-	-	-	-	GO:0016020//membrane;GO:0016021//integral component of membrane	-	-
ENSDARG00000061621	1.86	2.06	1.74	1.88667	2.73	2.42	2.42	2.52333	0.92	1.26	0.99	1.05667	0.560071	1.33746	them4	50	57	48	83	71	62	28	34	24	them4	thioesterase superfamily member 4 [Source:ZFIN;Acc:ZDB-GENE-070112-982]	Metabolism	Lipid metabolism	ko00062//Fatty acid elongation	K16339	-	GO:0003674//molecular_function	GO:0008150//biological_process
MSTRG.11697	0.6	0.49	0.57	0.553333	0.26	0.43	0.43	0.373333	0.19	0.74	0	0.31	0.560241	0.674699	--	6	5	6	3	5	4	2	7	0	--	contactin-associated protein-like 5 isoform X1 [Danio rerio]	-	-	-	-	-	-	-
ENSDARG00000104392	1.14	0.82	1.34	1.1	0.72	0.92	1.24	0.96	0.86	0.4	0.59	0.616667	0.560606	0.872727	eri2	30	22	37	22	28	30	24	10	17	eri2	ERI1 exoribonuclease family member 2 [Source:NCBI gene;Acc:553667]	-	-	-	-	-	GO:0003676//nucleic acid binding;GO:0008270//zinc ion binding	-
ENSDARG00000109740	1.12	0.84	0.82	0.926667	0.82	1	0.65	0.823333	0.65	0.54	0.37	0.52	0.561151	0.888489	si:dkeyp-44b5.4	12.71	9.81	9.84	10.91	13.11	6.75	7.81	5.77	4.6	si:dkeyp-44b5.4	si:dkeyp-44b5.4 [Source:ZFIN;Acc:ZDB-GENE-120709-63]	-	-	-	-	-	-	-
ENSDARG00000111959	1.12	0.84	0.82	0.926667	0.82	1	0.65	0.823333	0.65	0.54	0.37	0.52	0.561151	0.888489	si:dkeyp-44b5.4	12.71	9.81	9.84	10.91	13.11	6.75	7.81	5.77	4.6	si:dkeyp-44b5.4	si:dkeyp-44b5.4 [Source:ZFIN;Acc:ZDB-GENE-120709-63]	-	-	-	-	-	-	-
ENSDARG00000012113	5.35	4.81	5.48	5.21333	4.68	2.74	2.79	3.40333	2.41	3.54	2.83	2.92667	0.561381	0.652813	c19h1orf109	71	68	79	76	44	35	34	47	42	c19h1orf109	c19h1orf109 homolog (H. sapiens) [Source:NCBI gene;Acc:286778]	-	-	-	-	-	-	-
ENSDARG00000078362	14.87	13.67	11.59	13.3767	4.27	5.6	4.84	4.90333	6.92	6.76	8.86	7.51333	0.561675	0.366559	TNC	1408	1321	1152	471	614	421	695	603	914	TNC	zmp:0000000846 [Source:ZFIN;Acc:ZDB-GENE-130530-849]	Cellular Processes;Environmental Information Processing	Cellular community - eukaryotes;Signaling molecules and interaction	ko04510//Focal adhesion;ko04512//ECM-receptor interaction	K06252;K06252	GO:0005615//extracellular space;GO:0062023//collagen-containing extracellular matrix	GO:0005515//protein binding	-
ENSDARG00000051989	0.42	1.53	1.2	1.05	0.72	0.73	0.59	0.68	0.57	1.09	0.11	0.59	0.561905	0.647619	tmem187	7	26	21	14	14	9	10	17	2	tmem187	transmembrane protein 187 [Source:ZFIN;Acc:ZDB-GENE-090313-366]	-	-	-	-	-	-	-
ENSDARG00000029230	0.61	0.71	0.94	0.753333	0.2	0.45	0.35	0.333333	0.49	0.46	0.32	0.423333	0.561947	0.442478	pnp4b	15	16	25	6	13	8	13	11	7	pnp4b	purine nucleoside phosphorylase 4b [Source:ZFIN;Acc:ZDB-GENE-040426-1887]	Metabolism;Metabolism;Metabolism;Metabolism	Global and overview maps;Nucleotide metabolism;Nucleotide metabolism;Metabolism of cofactors and vitamins	ko01100//Metabolic pathways;ko00230//Purine metabolism;ko00240//Pyrimidine metabolism;ko00760//Nicotinate and nicotinamide metabolism	K03783;K03783;K03783;K03783	GO:0005737//cytoplasm	GO:0003824//catalytic activity;GO:0004731//purine-nucleoside phosphorylase activity;GO:0016740//transferase activity;GO:0016757//transferase activity, transferring glycosyl groups;GO:0047975//guanosine phosphorylase activity	GO:0006139//nucleobase-containing compound metabolic process;GO:0009116//nucleoside metabolic process
ENSDARG00000062632	5.22	4.13	3.6	4.31667	1.68	3.35	3.06	2.69667	2.59	1.95	2.74	2.42667	0.562162	0.62471	duox	317	276	220	104	222	176	161	122	180	duox	dual oxidase [Source:ZFIN;Acc:ZDB-GENE-091117-14]	Environmental Information Processing;Organismal Systems	Signal transduction;Immune system	ko04013//MAPK signaling pathway - fly;ko04624//Toll and Imd signaling pathway	K13411;K13411	GO:0005886//plasma membrane;GO:0016020//membrane;GO:0016021//integral component of membrane;GO:0016324//apical plasma membrane;GO:0043020//NADPH oxidase complex	GO:0004601//peroxidase activity;GO:0005509//calcium ion binding;GO:0016174//NAD(P)H oxidase activity;GO:0016175//superoxide-generating NADPH oxidase activity;GO:0016491//oxidoreductase activity;GO:0020037//heme binding	GO:0002523//leukocyte migration involved in inflammatory response;GO:0006590//thyroid hormone generation;GO:0006952//defense response;GO:0006979//response to oxidative stress;GO:0009611//response to wounding;GO:0009617//response to bacterium;GO:0030593//neutrophil chemotaxis;GO:0030878//thyroid gland development;GO:0042446//hormone biosynthetic process;GO:0042554//superoxide anion generation;GO:0…
ENSDARG00000116164	287.81	486.57	516.28	430.22	497.93	421.25	421.77	446.983	270.31	242.4	213.46	242.057	0.562635	1.03896	crygm2d8	3400.41	5866.38	6402.41	6858.41	5761.16	4575	3388.46	2699.67	2746	crygm2d8	crystallin, gamma M2d8 [Source:ZFIN;Acc:ZDB-GENE-040718-321]	-	-	-	-	GO:0005575//cellular_component	GO:0005212//structural constituent of eye lens	GO:0002088//lens development in camera-type eye;GO:0007601//visual perception
ENSDARG00000099927	6.32	8.34	12.5	9.05333	9.27	7.28	7.57	8.04	4.51	5.95	4.83	5.09667	0.56296	0.888071	dpf1	165	222	341	282	212	181	124	146	137	dpf1	D4, zinc and double PHD fingers family 1 [Source:ZFIN;Acc:ZDB-GENE-050913-31]	-	-	-	-	GO:0071565//nBAF complex	GO:0003712//transcription coregulator activity;GO:0008270//zinc ion binding;GO:0042393//histone binding;GO:0046872//metal ion binding	GO:0007399//nervous system development;GO:0045892//negative regulation of transcription, DNA-templated;GO:0045944//positive regulation of transcription by RNA polymerase II
ENSDARG00000035508	4.93	5.55	7.69	6.05667	8.48	7.51	7.08	7.69	3.24	3.91	3.08	3.41	0.563016	1.26968	barhl1a	182	209	298	365	321	240	127	136	124	barhl1a	BarH-like homeobox 1a [Source:ZFIN;Acc:ZDB-GENE-050417-212]	-	-	-	-	GO:0005634//nucleus	GO:0000977//RNA polymerase II regulatory region sequence-specific DNA binding;GO:0000981//DNA-binding transcription factor activity, RNA polymerase II-specific;GO:0003677//DNA binding	GO:0006355//regulation of transcription, DNA-templated;GO:0006357//regulation of transcription by RNA polymerase II
ENSDARG00000095502	2.25	1.34	2.16	1.91667	1.38	1.13	1.59	1.36667	1.08	1.23	0.93	1.08	0.563478	0.713043	si:dkey-286h21.1	36.18	21.99	36.5	25.87	21	23.5	18.47	18.62	16.24	si:dkey-286h21.1	si:dkey-286h21.1 [Source:ZFIN;Acc:ZDB-GENE-091116-5]	-	-	-	-	-	-	-
ENSDARG00000044433	0.8	0.75	1.11	0.886667	1.07	0.96	0.73	0.92	0.55	0.48	0.47	0.5	0.56391	1.03759	sned1	76	78	120	128	114	69	60	46	53	sned1	sushi, nidogen and EGF-like domains 1 [Source:ZFIN;Acc:ZDB-GENE-100913-1]	-	-	-	-	-	GO:0005112//Notch binding;GO:0005509//calcium ion binding;GO:0005515//protein binding	GO:0007160//cell-matrix adhesion
ENSDARG00000088823	77.22	129.73	134.03	113.66	136.24	115.14	113.2	121.527	71.13	65.89	55.29	64.1033	0.563992	1.06921	crygm2d3	1715.48	2941.17	3125.79	3528.49	2961.05	2309.03	1676.56	1379.81	1337.83	crygm2d3	crystallin, gamma M2d3 [Source:ZFIN;Acc:ZDB-GENE-060918-2]	-	-	-	-	GO:0005575//cellular_component	GO:0003674//molecular_function;GO:0005212//structural constituent of eye lens	GO:0002088//lens development in camera-type eye;GO:0007601//visual perception;GO:0008150//biological_process
ENSDARG00000036254	1.03	0.47	1.14	0.88	0.53	0.44	0.45	0.473333	0.26	0.73	0.5	0.496667	0.564394	0.537879	hoxa13b	30	14	35	18	15	12	8	20	16	hoxa13b	homeobox A13b [Source:NCBI gene;Acc:30438]	-	-	-	-	-	GO:0000981//DNA-binding transcription factor activity, RNA polymerase II-specific;GO:0003677//DNA binding	GO:0006355//regulation of transcription, DNA-templated
ENSDARG00000059854	0.29	0.43	0.91	0.543333	0.63	0.32	0.08	0.343333	0.21	0.31	0.4	0.306667	0.564417	0.631902	CABZ01041604.1	4	6	13	10	5	1	3	4	6	CABZ01041604.1	E3 ubiquitin-protein ligase RNF182-like [Source:NCBI gene;Acc:797048]	-	-	-	-	-	-	-
ENSDARG00000101762	3.7	2.79	3.19	3.22667	2.83	1.58	2.98	2.46333	1.77	1.75	1.95	1.82333	0.565083	0.76343	fah	73	54	60	65	36	54	37	32	42	fah	fumarylacetoacetate hydrolase (fumarylacetoacetase) [Source:ZFIN;Acc:ZDB-GENE-030131-1091]	Metabolism;Metabolism	Global and overview maps;Amino acid metabolism	ko01100//Metabolic pathways;ko00350//Tyrosine metabolism	K01555;K01555	-	GO:0003824//catalytic activity;GO:0004334//fumarylacetoacetase activity;GO:0016787//hydrolase activity;GO:0046872//metal ion binding	GO:0006559//L-phenylalanine catabolic process;GO:0006572//tyrosine catabolic process;GO:0009072//aromatic amino acid family metabolic process;GO:1902000//homogentisate catabolic process
ENSDARG00000030263	1.6	1.42	1.49	1.50333	1.42	1.07	1.52	1.33667	0.91	0.89	0.75	0.85	0.56541	0.889135	mfsd2b	63	57	59	65	49	55	38	33	32	mfsd2b	major facilitator superfamily domain containing 2B [Source:ZFIN;Acc:ZDB-GENE-041210-308]	-	-	-	-	GO:0005887//integral component of plasma membrane;GO:0016020//membrane;GO:0016021//integral component of membrane	GO:0015293//symporter activity;GO:0046624//sphingolipid transporter activity	GO:0006869//lipid transport;GO:0008643//carbohydrate transport;GO:0055085//transmembrane transport;GO:0071702//organic substance transport
ENSDARG00000039273	4.52	6.06	5.87	5.48333	4.31	4.28	3.31	3.96667	3.19	3.11	3.01	3.10333	0.565957	0.723404	fbln5	206.81	282.94	281.97	229.95	226.91	138.91	154.76	133.96	149.93	fbln5	fibulin 5 [Source:ZFIN;Acc:ZDB-GENE-041010-54]	-	-	-	-	GO:0005615//extracellular space	GO:0005509//calcium ion binding	GO:0048251//elastic fiber assembly
ENSDARG00000032816	2.09	3.09	3.44	2.87333	6.25	6.19	6.25	6.23	1.16	2.23	1.49	1.62667	0.566125	2.16821	tm7sf2	63	95	108	217	216	173	37	62	48	tm7sf2	transmembrane 7 superfamily member 2 [Source:ZFIN;Acc:ZDB-GENE-041212-19]	Metabolism;Metabolism	Global and overview maps;Lipid metabolism	ko01100//Metabolic pathways;ko00100//Steroid biosynthesis	K00222;K00222	GO:0005637//nuclear inner membrane;GO:0016020//membrane;GO:0016021//integral component of membrane;GO:0030176//integral component of endoplasmic reticulum membrane	GO:0016491//oxidoreductase activity;GO:0016627//oxidoreductase activity, acting on the CH-CH group of donors;GO:0016628//oxidoreductase activity, acting on the CH-CH group of donors, NAD or NADP as acceptor	GO:0006629//lipid metabolic process;GO:0006694//steroid biosynthetic process;GO:0006695//cholesterol biosynthetic process;GO:0008202//steroid metabolic process;GO:0008203//cholesterol metabolic process;GO:0016126//sterol biosynthetic process;GO:0055114//oxidation-reduction process
MSTRG.893	0.67	0.65	0.48	0.6	0.72	0.87	0.18	0.59	0	0.71	0.31	0.34	0.566667	0.983333	--	4	4	3	5	6	1	0	4	2	--	mesothelin-like protein, partial [Tachysurus fulvidraco]	-	-	-	-	-	-	-
ENSDARG00000033953	1.09	1.6	1.08	1.25667	1.2	1.14	0.76	1.03333	0.77	0.58	0.79	0.713333	0.567639	0.822281	entpd2a.2	28	42	29	36	34	18	21	14	22	entpd2a.2	ectonucleoside triphosphate diphosphohydrolase 2a, tandem duplicate 2 [Source:ZFIN;Acc:ZDB-GENE-040724-67]	Metabolism;Metabolism	Global and overview maps;Nucleotide metabolism	ko01100//Metabolic pathways;ko00230//Purine metabolism	K01509;K01509	GO:0005886//plasma membrane;GO:0016020//membrane	GO:0000166//nucleotide binding;GO:0004382//guanosine-diphosphatase activity;GO:0005524//ATP binding;GO:0016787//hydrolase activity;GO:0017110//nucleoside-diphosphatase activity;GO:0045134//uridine-diphosphatase activity	GO:0009134//nucleoside diphosphate catabolic process;GO:0045471//response to ethanol;GO:0046688//response to copper ion;GO:0071405//cellular response to methanol
ENSDARG00000096912	0.69	1.19	1.6	1.16	0.8	1.59	0.78	1.05667	0.55	0.91	0.52	0.66	0.568966	0.91092	vps50	13.49	23.93	33.02	18.33	36.2	14.12	11.41	16.83	11.24	vps50	VPS50 EARP/GARPII complex subunit [Source:ZFIN;Acc:ZDB-GENE-060503-325]	-	-	-	-	GO:1990745//EARP complex	-	GO:0032456//endocytic recycling;GO:0042147//retrograde transport, endosome to Golgi
ENSDARG00000104457	0.8	0.75	0.91	0.82	0.52	0.39	0.45	0.453333	0.48	0.51	0.41	0.466667	0.569106	0.552846	si:dkeyp-72e1.7	25	24	30	19	14	13	16	15	14	si:dkeyp-72e1.7	si:dkeyp-72e1.7 [Source:ZFIN;Acc:ZDB-GENE-120215-229]	Cellular Processes	Transport and catabolism	ko04146//Peroxisome	K13349	GO:0016021//integral component of membrane	-	-
ENSDARG00000037960	10.85	10.48	11.26	10.8633	7.85	7.18	7.61	7.54667	6.57	6.14	5.84	6.18333	0.569193	0.694692	lrrc17	633	624	690	534	485	408	407	338	371	lrrc17	leucine rich repeat containing 17 [Source:ZFIN;Acc:ZDB-GENE-030131-9774]	-	-	-	-	-	GO:0005515//protein binding	-
ENSDARG00000034424	0.61	0.66	0.89	0.72	1.1	1.09	0.88	1.02333	0.35	0.44	0.44	0.41	0.569444	1.4213	atp1b2b	28	31	43	59	58	37	17	19	22	atp1b2b	ATPase Na+/K+ transporting subunit beta 2b [Source:ZFIN;Acc:ZDB-GENE-010718-1]	Organismal Systems;Organismal Systems	Circulatory system;Circulatory system	ko04261//Adrenergic signaling in cardiomyocytes;ko04260//Cardiac muscle contraction	K01540;K01540	GO:0005890//sodium:potassium-exchanging ATPase complex;GO:0016020//membrane;GO:0016021//integral component of membrane	GO:0001671//ATPase activator activity	GO:0001964//startle response;GO:0006811//ion transport;GO:0006813//potassium ion transport;GO:0006814//sodium ion transport;GO:0006883//cellular sodium ion homeostasis;GO:0007507//heart development;GO:0030007//cellular potassium ion homeostasis;GO:0032781//positive regulation of ATPase activity;GO:0036376//sodium ion export across plasma membrane;GO:0042472//inner ear morphogenesis;GO:0048840//ot…
ENSDARG00000045893	12.72	15.02	17.15	14.9633	17.94	13.36	13.35	14.8833	8.84	9.06	7.67	8.52333	0.569615	0.994654	kctd15a	594	724	860	975	785	614	505	447	447	kctd15a	potassium channel tetramerization domain containing 15a [Source:NCBI gene;Acc:449991]	-	-	-	-	-	GO:0005515//protein binding	GO:0051260//protein homooligomerization
ENSDARG00000005364	0.66	0.93	0.78	0.79	0.4	0.57	0.71	0.56	0.4	0.5	0.45	0.45	0.56962	0.708861	grin3ba	51	73	63	36	51	50	33	36	38	grin3ba	glutamate receptor, ionotropic, N-methyl-D-aspartate 3Ba [Source:ZFIN;Acc:ZDB-GENE-070912-354]	Environmental Information Processing	Signaling molecules and interaction	ko04080//Neuroactive ligand-receptor interaction	K05214	GO:0005886//plasma membrane;GO:0016020//membrane;GO:0016021//integral component of membrane;GO:0030054//cell junction;GO:0045202//synapse;GO:0045211//postsynaptic membrane	GO:0004970//ionotropic glutamate receptor activity;GO:0004972//NMDA glutamate receptor activity;GO:0005216//ion channel activity;GO:0015276//ligand-gated ion channel activity;GO:0038023//signaling receptor activity	GO:0006811//ion transport;GO:0034220//ion transmembrane transport;GO:0035235//ionotropic glutamate receptor signaling pathway
ENSDARG00000007576	358.58	548.5	618.91	508.663	508.89	453.36	479.5	480.583	298.15	288.11	283.63	289.963	0.57005	0.944796	crybb1l1	13413	20937	24301	22194	19631	16469	11834	10159	11554	crybb1l1	crystallin, beta B1, like 1 [Source:ZFIN;Acc:ZDB-GENE-100112-3]	-	-	-	-	-	GO:0005212//structural constituent of eye lens	GO:0002088//lens development in camera-type eye;GO:0007601//visual perception
ENSDARG00000088366	0.82	1.19	0.34	0.783333	0.8	0.1	0.6	0.5	0.55	0.54	0.25	0.446667	0.570213	0.638298	zgc:77938	21	31	9	23.71	3	14	15	13	7	zgc:77938	zgc:77938 [Source:ZFIN;Acc:ZDB-GENE-040426-1910]	Metabolism;Metabolism;Metabolism;Metabolism;Metabolism;Metabolism;Metabolism;Human Diseases;Metabolism	Global and overview maps;Global and overview maps;Metabolism of cofactors and vitamins;Carbohydrate metabolism;Xenobiotics biodegradation and metabolism;Xenobiotics biodegradation and metabolism;Lipid metabolism;Cancers;Amino acid metabolism	ko01100//Metabolic pathways;ko01200//Carbon metabolism;ko00830//Retinol metabolism;ko00010//Glycolysis / Gluconeogenesis;ko00980//Metabolism of xenobiotics by cytochrome P450;ko00982//Drug metabolism - cytochrome P450;ko00071//Fatty acid degradation;ko05204//Chemical carcinogenesis;ko00350//Tyrosine metabolism	K00121;K00121;K00121;K00121;K00121;K00121;K00121;K00121;K00121	GO:0005829//cytosol	GO:0004024//alcohol dehydrogenase activity, zinc-dependent;GO:0008270//zinc ion binding;GO:0016491//oxidoreductase activity;GO:0046872//metal ion binding;GO:0051903//S-(hydroxymethyl)glutathione dehydrogenase activity	GO:0046294//formaldehyde catabolic process;GO:0055114//oxidation-reduction process
ENSDARG00000099793	2.15	3.74	3.63	3.17333	3.51	2.13	2.27	2.63667	1.55	2.05	1.83	1.81	0.570378	0.830882	cspg5b	78	140	144	146	84	75	62	74	71	cspg5b	chondroitin sulfate proteoglycan 5b [Source:ZFIN;Acc:ZDB-GENE-060503-368]	-	-	-	-	GO:0016020//membrane;GO:0016021//integral component of membrane;GO:0045202//synapse	-	GO:0007399//nervous system development;GO:0048858//cell projection morphogenesis;GO:0099550//trans-synaptic signaling, modulating synaptic transmission
ENSDARG00000054137	2.11	1.32	2.67	2.03333	1.61	2.27	1.71	1.86333	1.1	1.3	1.08	1.16	0.570492	0.916393	adgrg6	96	81	120	96	107	73	90	86	94	adgrg6	adhesion G protein-coupled receptor G6 [Source:NCBI gene;Acc:561970]	-	-	-	-	GO:0016021//integral component of membrane	GO:0004888//transmembrane signaling receptor activity;GO:0004930//G protein-coupled receptor activity	GO:0007166//cell surface receptor signaling pathway;GO:0007186//G protein-coupled receptor signaling pathway
ENSDARG00000091503	0.4	0.79	0.58	0.59	0.34	0.28	0.28	0.3	0.13	0.7	0.18	0.336667	0.570621	0.508475	FADS6	26	30	20	27	19	18	14	15	13	FADS6	fatty acid desaturase 6 [Source:NCBI gene;Acc:100538024]	-	-	-	-	-	-	GO:0006629//lipid metabolic process
ENSDARG00000110860	0.4	1.23	0.91	0.846667	0.23	1.1	0.37	0.566667	0.94	0.29	0.22	0.483333	0.570866	0.669291	si:dkey-9i5.2	6.21	19.74	14.98	4.13	19.92	5.34	15.7	4.28	3.78	si:dkey-9i5.2	si:dkey-9i5.2 [Source:ZFIN;Acc:ZDB-GENE-110914-61]	-	-	-	-	-	-	-
ENSDARG00000043480	0.42	1.56	0.75	0.91	0.45	1.88	0.89	1.07333	0.43	0.42	0.71	0.52	0.571429	1.17949	rbbp8	20	39	36	25	28	32	22	19	37	rbbp8	retinoblastoma binding protein 8 [Source:NCBI gene;Acc:503536]	Genetic Information Processing	Replication and repair	ko03440//Homologous recombination	K20773	-	GO:0004519//endonuclease activity	GO:0006281//DNA repair
ENSDARG00000003991	0.44	0.85	0.72	0.67	0.41	0.31	0.13	0.283333	0.37	0.46	0.32	0.383333	0.572139	0.422886	fhl2b	13	22	18	16	13	4	9	13	8	fhl2b	four and a half LIM domains 2b [Source:ZFIN;Acc:ZDB-GENE-041010-121]	-	-	-	-	GO:0005634//nucleus;GO:0030018//Z disc	GO:0003712//transcription coregulator activity;GO:0046872//metal ion binding	-
ENSDARG00000041295	7.28	8.26	10.45	8.66333	13.68	12.12	11.58	12.46	5.46	5.23	4.18	4.95667	0.572143	1.43825	lim2.5	152	176	229	333	293	222	121	103	95	lim2.5	lens intrinsic membrane protein 2.5 [Source:ZFIN;Acc:ZDB-GENE-050320-94]	-	-	-	-	GO:0005886//plasma membrane;GO:0016020//membrane;GO:0016021//integral component of membrane	GO:0005212//structural constituent of eye lens	GO:0008150//biological_process
ENSDARG00000007885	0.85	0.71	1.06	0.873333	0.54	0.54	0.49	0.523333	0.25	0.64	0.61	0.5	0.572519	0.599237	fancl	30.99	26.44	40.59	22.88	22.94	16.6	9.58	22.08	24.3	fancl	FA complementation group L [Source:ZFIN;Acc:ZDB-GENE-040426-1045]	Genetic Information Processing;Genetic Information Processing	Folding, sorting and degradation;Replication and repair	ko04120//Ubiquitin mediated proteolysis;ko03460//Fanconi anemia pathway	K10606;K10606	GO:0043240//Fanconi anaemia nuclear complex	GO:0004842//ubiquitin-protein transferase activity	GO:0036297//interstrand cross-link repair
ENSDARG00000041736	1.44	2.01	1.7	1.71667	1.27	1.33	1.13	1.24333	0.92	1.18	0.86	0.986667	0.574757	0.724272	hsdl1	43	61	53	44	46	31	29	33	28	hsdl1	hydroxysteroid dehydrogenase like 1 [Source:NCBI gene;Acc:494064]	-	-	-	-	-	-	GO:0055114//oxidation-reduction process
MSTRG.897	1.69	1.42	1.1	1.40333	0.53	1.28	0.94	0.916667	1.24	0.35	0.83	0.806667	0.574822	0.653207	--	41	35	28	15	36	21	32	8	22	--	mesothelin isoform X2 [Astatotilapia calliptera]	-	-	-	-	-	-	-
ENSDARG00000077072	1.76	1.52	1.62	1.63333	1.53	1.52	1.6	1.55	0.84	1.09	0.89	0.94	0.57551	0.94898	si:ch73-280o22.2	94	96	88	108	92	87	61	60	79	si:ch73-280o22.2	si:ch73-280o22.2 [Source:ZFIN;Acc:ZDB-GENE-141216-272]	-	-	-	-	-	-	-
ENSDARG00000074169	4.09	3.41	3.65	3.71667	3.75	3.17	3.13	3.35	1.84	2.61	1.97	2.14	0.575785	0.901345	gpam	367	312	344	392	329	258	175	221	193	gpam	glycerol-3-phosphate acyltransferase, mitochondrial [Source:ZFIN;Acc:ZDB-GENE-101026-1]	Metabolism;Metabolism;Metabolism	Global and overview maps;Lipid metabolism;Lipid metabolism	ko01100//Metabolic pathways;ko00564//Glycerophospholipid metabolism;ko00561//Glycerolipid metabolism	K00629;K00629;K00629	GO:0005739//mitochondrion;GO:0005741//mitochondrial outer membrane;GO:0005783//endoplasmic reticulum;GO:0005886//plasma membrane;GO:0016020//membrane;GO:0031966//mitochondrial membrane	GO:0004366//glycerol-3-phosphate O-acyltransferase activity;GO:0008374//O-acyltransferase activity;GO:0016740//transferase activity;GO:0016746//transferase activity, transferring acyl groups;GO:0102420//sn-1-glycerol-3-phosphate C16:0-DCA-CoA acyl transferase activity	GO:0006072//glycerol-3-phosphate metabolic process;GO:0006629//lipid metabolic process;GO:0006631//fatty acid metabolic process;GO:0008654//phospholipid biosynthetic process;GO:0016024//CDP-diacylglycerol biosynthetic process;GO:0019432//triglyceride biosynthetic process;GO:0044255//cellular lipid metabolic process
ENSDARG00000090486	1.19	1.64	1.39	1.40667	1.07	1.4	1	1.15667	0.56	0.63	1.24	0.81	0.575829	0.822275	lipcb	22	31	27	23	30	17	11	11	25	lipcb	lipase, hepatic b [Source:ZFIN;Acc:ZDB-GENE-120608-1]	Metabolism;Metabolism	Global and overview maps;Lipid metabolism	ko01100//Metabolic pathways;ko00561//Glycerolipid metabolism	K22283;K22283	-	GO:0004806//triglyceride lipase activity;GO:0005515//protein binding	GO:0006629//lipid metabolic process
ENSDARG00000115424	0.45	1.21	0.91	0.856667	1.06	0.83	0.86	0.916667	0.53	0.48	0.47	0.493333	0.575875	1.07004	CABZ01083778.1	8	22	17	22	17	14	10	8	9	CABZ01083778.1	XP_026100727.1 ryanodine receptor 3-like [Carassius auratus]	Environmental Information Processing;Environmental Information Processing;Human Diseases;Organismal Systems;Organismal Systems;Organismal Systems	Signal transduction;Signal transduction;Neurodegenerative diseases;Endocrine system;Environmental adaptation;Digestive system	ko04020//Calcium signaling pathway;ko04371//Apelin signaling pathway;ko05010//Alzheimer disease;ko04921//Oxytocin signaling pathway;ko04713//Circadian entrainment;ko04970//Salivary secretion	K04963;K04963;K04963;K04963;K04963;K04963	GO:0005634//nucleus;GO:0005737//cytoplasm	GO:0005515//protein binding	GO:0043161//proteasome-mediated ubiquitin-dependent protein catabolic process
ENSDARG00000087625	1.19	0.83	1.07	1.03	1.65	1.63	1.57	1.61667	0.56	0.77	0.45	0.593333	0.576052	1.56958	si:ch211-173a9.6	34	24.15	32.09	55.04	54.1	41.13	17.02	20.78	14	si:ch211-173a9.6	si:ch211-173a9.6 [Source:ZFIN;Acc:ZDB-GENE-030131-4623]	-	-	-	-	-	-	-
ENSDARG00000053528	5.49	4.3	5.33	5.04	3.5	3.09	2.77	3.12	2.9	2.74	3.07	2.90333	0.576058	0.619048	nog3	164	131	167	122	107	76	92	77	100	nog3	noggin 3 [Source:NCBI gene;Acc:30173]	Environmental Information Processing	Signal transduction	ko04350//TGF-beta signaling pathway	K04658	GO:0005576//extracellular region	-	GO:0007275//multicellular organism development;GO:0030154//cell differentiation;GO:0030514//negative regulation of BMP signaling pathway;GO:0045596//negative regulation of cell differentiation;GO:0051216//cartilage development
ENSDARG00000039935	0.53	0.52	0.79	0.613333	0.68	0.68	0.86	0.74	0.5	0.28	0.28	0.353333	0.576087	1.20652	CABZ01064671.1	14	14	22	21	21	21	14	7	8	CABZ01064671.1	NP_571911.1 single-minded homolog 2 [Danio rerio]	-	-	-	-	GO:0016020//membrane;GO:0016021//integral component of membrane	GO:0000977//RNA polymerase II regulatory region sequence-specific DNA binding;GO:0000981//DNA-binding transcription factor activity, RNA polymerase II-specific	GO:0006357//regulation of transcription by RNA polymerase II
ENSDARG00000053853	49.57	58.1	62.56	56.7433	64.29	57.28	57.76	59.7767	32.27	39.7	26.16	32.71	0.576455	1.05346	slc13a2	2424	2899	3211	3665	3242	2593	1674	1830	1393	slc13a2	solute carrier family 13 member 2 [Source:ZFIN;Acc:ZDB-GENE-040426-2389]	-	-	-	-	GO:0016020//membrane;GO:0016021//integral component of membrane	GO:0022857//transmembrane transporter activity	GO:0006811//ion transport;GO:0006814//sodium ion transport;GO:0055085//transmembrane transport;GO:0098656//anion transmembrane transport
ENSDARG00000053487	0.47	0.74	0.87	0.693333	0.76	0.51	0.44	0.57	0.51	0.4	0.29	0.4	0.576923	0.822115	osbp2	26	35	47	41	30	22	27	23	15	osbp2	oxysterol binding protein 2 [Source:ZFIN;Acc:ZDB-GENE-091113-18]	-	-	-	-	GO:0005829//cytosol;GO:0005886//plasma membrane;GO:0016020//membrane;GO:0043231//intracellular membrane-bounded organelle;GO:0097038//perinuclear endoplasmic reticulum	GO:0008289//lipid binding;GO:0015248//sterol transporter activity;GO:0015485//cholesterol binding;GO:0032934//sterol binding	GO:0006869//lipid transport;GO:0015918//sterol transport
ENSDARG00000052497	3.08	2.97	2.98	3.01	3.84	2.74	3.13	3.23667	1.91	1.76	1.54	1.73667	0.576966	1.0753	zgc:110789	134	132	136	195	138	125	88	72	73	zgc:110789	zgc:110789 [Source:ZFIN;Acc:ZDB-GENE-050306-38]	Organismal Systems	Digestive system	ko04977//Vitamin digestion and absorption	K14611	GO:0016020//membrane;GO:0016021//integral component of membrane	GO:0022857//transmembrane transporter activity	GO:0055085//transmembrane transport
ENSDARG00000075441	6.06	5.1	4.3	5.15333	1.68	2.06	1.59	1.77667	2.83	3.15	2.96	2.98	0.578266	0.344761	vwa2	282	242	210	91	111	68	140	138	150	vwa2	von Willebrand factor A domain containing 2 [Source:ZFIN;Acc:ZDB-GENE-100302-1]	-	-	-	-	GO:0005604//basement membrane;GO:0005615//extracellular space;GO:0062023//collagen-containing extracellular matrix	GO:0005509//calcium ion binding	GO:0007161//calcium-independent cell-matrix adhesion;GO:0010669//epithelial structure maintenance
ENSDARG00000069792	69.84	114.19	127.34	103.79	128.8	116.67	106.53	117.333	69.28	62.46	48.32	60.02	0.578283	1.13049	crygm2d5	1083.11	1807.18	2072.97	2328.6	2094.42	1516.82	1139.95	913.1	816.12	crygm2d5	crystallin, gamma M2d5 [Source:ZFIN;Acc:ZDB-GENE-060918-4]	-	-	-	-	GO:0005575//cellular_component	GO:0005212//structural constituent of eye lens	GO:0002088//lens development in camera-type eye;GO:0007601//visual perception
ENSDARG00000103025	4.65	5.55	6.66	5.62	10.94	9.99	10.3	10.41	3.36	3.19	3.2	3.25	0.578292	1.85231	hmgcs1	236	258	340	647	583	467	214	145	181	hmgcs1	3-hydroxy-3-methylglutaryl-CoA synthase 1 (soluble) [Source:ZFIN;Acc:ZDB-GENE-040426-1042]	Metabolism;Organismal Systems;Metabolism;Metabolism;Metabolism;Metabolism	Global and overview maps;Endocrine system;Amino acid metabolism;Metabolism of terpenoids and polyketides;Carbohydrate metabolism;Lipid metabolism	ko01100//Metabolic pathways;ko03320//PPAR signaling pathway;ko00280//Valine, leucine and isoleucine degradation;ko00900//Terpenoid backbone biosynthesis;ko00650//Butanoate metabolism;ko00072//Synthesis and degradation of ketone bodies	K01641;K01641;K01641;K01641;K01641;K01641	GO:0005575//cellular_component	GO:0004421//hydroxymethylglutaryl-CoA synthase activity;GO:0016740//transferase activity;GO:0016746//transferase activity, transferring acyl groups	GO:0006084//acetyl-CoA metabolic process;GO:0006629//lipid metabolic process;GO:0006694//steroid biosynthetic process;GO:0006695//cholesterol biosynthetic process;GO:0008202//steroid metabolic process;GO:0008203//cholesterol metabolic process;GO:0008299//isoprenoid biosynthetic process;GO:0010142//farnesyl diphosphate biosynthetic process, mevalonate pathway;GO:0014003//oligodendrocyte developmen…
MSTRG.8585	0.68	0.35	0.75	0.593333	1.11	0.55	0.65	0.77	0.37	0.35	0.31	0.343333	0.578652	1.29775	cdh2	11.25	6	13.14	21.62	10.59	10	6.57	5.53	5.54	cdh2	gastrula zinc finger protein XlCGF49.1-like [Danio rerio]	Environmental Information Processing;Human Diseases	Signaling molecules and interaction;Cardiovascular diseases	ko04514//Cell adhesion molecules (CAMs);ko05412//Arrhythmogenic right ventricular cardiomyopathy (ARVC)	K06736;K06736	-	-	-
ENSDARG00000087717	1.19	0.76	1.26	1.07	0.62	0.75	0.86	0.743333	0.61	0.75	0.5	0.62	0.579439	0.694704	tmprss5	41	29	46	30	31	26	25	24	18	tmprss5	transmembrane serine protease 5 [Source:ZFIN;Acc:ZDB-GENE-131121-184]	-	-	-	-	GO:0016020//membrane;GO:0016021//integral component of membrane	GO:0004252//serine-type endopeptidase activity;GO:0005044//scavenger receptor activity;GO:0008233//peptidase activity;GO:0008236//serine-type peptidase activity;GO:0016787//hydrolase activity;GO:0070008//serine-type exopeptidase activity	GO:0006508//proteolysis;GO:0006897//endocytosis
ENSDARG00000068657	0.44	0.66	0.64	0.58	0.65	0.41	0.48	0.513333	0.38	0.3	0.33	0.336667	0.58046	0.885057	irgq2	11	17	17	19	12	11	10	7	9	irgq2	immunity-related GTPase family, q2 [Source:ZFIN;Acc:ZDB-GENE-051212-7]	-	-	-	-	GO:0016020//membrane	GO:0005525//GTP binding	-
ENSDARG00000062132	0.56	0.44	0.79	0.596667	0.59	0.44	0.65	0.56	0.5	0.34	0.2	0.346667	0.581006	0.938547	cyp4v8	26	21	39	32	24	28	25	15	10	cyp4v8	cytochrome P450, family 4, subfamily V, polypeptide 8 [Source:ZFIN;Acc:ZDB-GENE-061103-601]	-	-	-	-	GO:0016020//membrane;GO:0016021//integral component of membrane	GO:0004497//monooxygenase activity;GO:0005506//iron ion binding;GO:0016491//oxidoreductase activity;GO:0016705//oxidoreductase activity, acting on paired donors, with incorporation or reduction of molecular oxygen;GO:0020037//heme binding;GO:0046872//metal ion binding	GO:0010430//fatty acid omega-oxidation;GO:0055114//oxidation-reduction process
ENSDARG00000043079	3.42	3.59	4.53	3.84667	2	2.71	1.76	2.15667	3.36	1.87	1.48	2.23667	0.581456	0.560659	MMP23B	72	77	100	49	66	34	75	37	34	MMP23B	matrix metallopeptidase 23ba [Source:NCBI gene;Acc:101882601]	-	-	-	-	GO:0005615//extracellular space;GO:0031012//extracellular matrix	GO:0004222//metalloendopeptidase activity;GO:0008233//peptidase activity;GO:0008237//metallopeptidase activity;GO:0008270//zinc ion binding;GO:0016787//hydrolase activity;GO:0046872//metal ion binding	GO:0006508//proteolysis;GO:0030198//extracellular matrix organization;GO:0030574//collagen catabolic process
ENSDARG00000017195	5.49	6.13	7.98	6.53333	8.19	7	8.22	7.80333	3.91	3.58	3.92	3.80333	0.582143	1.19439	foxf2a	225	256	343	391	332	309	170	138	175	foxf2a	forkhead box F2a [Source:ZFIN;Acc:ZDB-GENE-110407-5]	-	-	-	-	-	GO:0003700//DNA-binding transcription factor activity;GO:0043565//sequence-specific DNA binding	GO:0006355//regulation of transcription, DNA-templated
ENSDARG00000043257	315.93	483.62	541.64	447.063	451.84	375.19	382.74	403.257	274.56	279.09	230.96	261.537	0.58501	0.902012	ckbb	8596	13541	15531	14432	11867	9584	7957	7212	6920	ckbb	creatine kinase, brain b [Source:ZFIN;Acc:ZDB-GENE-020103-2]	Metabolism;Metabolism	Global and overview maps;Amino acid metabolism	ko01100//Metabolic pathways;ko00330//Arginine and proline metabolism	K00933;K00933	GO:0005615//extracellular space	GO:0000166//nucleotide binding;GO:0003824//catalytic activity;GO:0004111//creatine kinase activity;GO:0005524//ATP binding;GO:0016301//kinase activity;GO:0016740//transferase activity;GO:0016772//transferase activity, transferring phosphorus-containing groups	GO:0016310//phosphorylation;GO:0046314//phosphocreatine biosynthetic process
ENSDARG00000005176	0.51	0.81	1.09	0.803333	0.71	0.78	0.64	0.71	0.56	0.42	0.43	0.47	0.585062	0.883817	zgc:101040	13	21	29	21	23	15	15	10	12	zgc:101040	zgc:101040 [Source:ZFIN;Acc:ZDB-GENE-040801-107]	Metabolism;Metabolism;Metabolism	Global and overview maps;Xenobiotics biodegradation and metabolism;Biosynthesis of other secondary metabolites	ko01100//Metabolic pathways;ko00983//Drug metabolism - other enzymes;ko00232//Caffeine metabolism	K00622;K00622;K00622	GO:0005575//cellular_component	GO:0004060//arylamine N-acetyltransferase activity;GO:0016407//acetyltransferase activity;GO:0016740//transferase activity;GO:0016746//transferase activity, transferring acyl groups	-
ENSDARG00000058799	0.58	0.88	0.42	0.626667	0.52	0.3	0.18	0.333333	0.35	0.57	0.18	0.366667	0.585106	0.531915	mybpha	24	37	18	25	14	7	15	22	8	mybpha	myosin binding protein Ha [Source:ZFIN;Acc:ZDB-GENE-040426-1531]	-	-	-	-	-	GO:0005515//protein binding	-
ENSDARG00000036924	0.67	0.56	0.82	0.683333	0.65	0.82	0.83	0.766667	0.36	0.4	0.44	0.4	0.585366	1.12195	tatdn1	7	6	9	8	10	8	4	4	5	tatdn1	TatD DNase domain containing 1 [Source:NCBI gene;Acc:100151626]	-	-	-	-	-	GO:0016788//hydrolase activity, acting on ester bonds	-
ENSDARG00000091260	1.32	1.41	1.54	1.42333	1.39	1.02	1.18	1.19667	0.59	0.9	1.01	0.833333	0.58548	0.840749	mylk4a	37	43	43	45	33	28	18	25	30	mylk4a	myosin light chain kinase family, member 4a [Source:ZFIN;Acc:ZDB-GENE-120824-2]	Environmental Information Processing;Cellular Processes;Cellular Processes;Environmental Information Processing;Organismal Systems	Signal transduction;Cell motility;Cellular community - eukaryotes;Signal transduction;Circulatory system	ko04020//Calcium signaling pathway;ko04810//Regulation of actin cytoskeleton;ko04510//Focal adhesion;ko04371//Apelin signaling pathway;ko04270//Vascular smooth muscle contraction	K00907;K00907;K00907;K00907;K00907	GO:0016020//membrane;GO:0016021//integral component of membrane	GO:0000166//nucleotide binding;GO:0004672//protein kinase activity;GO:0004674//protein serine/threonine kinase activity;GO:0004687//myosin light chain kinase activity;GO:0005524//ATP binding	GO:0006468//protein phosphorylation
ENSDARG00000078529	3.26	6.44	5.15	4.95	6.28	6.86	5.92	6.35333	2.88	2.93	2.89	2.9	0.585859	1.2835	adgrb1b	301	456	526	712	704	457	260	269	262	adgrb1b	adhesion G protein-coupled receptor B1b [Source:ZFIN;Acc:ZDB-GENE-081031-45]	-	-	-	-	GO:0016020//membrane;GO:0016021//integral component of membrane	GO:0004888//transmembrane signaling receptor activity;GO:0004930//G protein-coupled receptor activity	GO:0007166//cell surface receptor signaling pathway;GO:0007186//G protein-coupled receptor signaling pathway;GO:0016525//negative regulation of angiogenesis;GO:0043277//apoptotic cell clearance;GO:0043652//engulfment of apoptotic cell;GO:0090387//phagolysosome assembly involved in apoptotic cell clearance
ENSDARG00000045015	1.11	0.49	0.8	0.8	0.47	0.58	0.46	0.503333	0.28	0.42	0.71	0.47	0.5875	0.629167	cyp27b1	45	20	34	22	27	17	12	16	31	cyp27b1	cytochrome P450, family 27, subfamily B, polypeptide 1 [Source:ZFIN;Acc:ZDB-GENE-111005-2]	Metabolism;Metabolism	Global and overview maps;Lipid metabolism	ko01100//Metabolic pathways;ko00100//Steroid biosynthesis	K07438;K07438	-	GO:0005506//iron ion binding;GO:0016705//oxidoreductase activity, acting on paired donors, with incorporation or reduction of molecular oxygen;GO:0020037//heme binding	GO:0055114//oxidation-reduction process
ENSDARG00000018797	0.6	1.17	1.48	1.08333	1.9	0.78	1.3	1.32667	0.9	0.63	0.38	0.636667	0.587692	1.22462	crygmxl1	10	20	26	37	15	20	16	10	7	crygmxl1	crystallin, gamma MX, like 1 [Source:ZFIN;Acc:ZDB-GENE-050522-392]	-	-	-	-	GO:0005575//cellular_component	GO:0005212//structural constituent of eye lens	GO:0002088//lens development in camera-type eye;GO:0007601//visual perception
ENSDARG00000028824	0.76	0.7	0.82	0.76	0.38	0.64	0.35	0.456667	0.3	0.63	0.41	0.446667	0.587719	0.600877	slc34a1a	34	38	41	20	37	15.9	14	28	19	slc34a1a	solute carrier family 34 member 1a [Source:ZFIN;Acc:ZDB-GENE-101006-3]	Organismal Systems;Organismal Systems	Endocrine system;Digestive system	ko04928//Parathyroid hormone synthesis, secretion and action;ko04978//Mineral absorption	K14683;K14683	GO:0005886//plasma membrane;GO:0005903//brush border;GO:0016020//membrane;GO:0016021//integral component of membrane;GO:0016324//apical plasma membrane;GO:0031982//vesicle	GO:0005436//sodium:phosphate symporter activity	GO:0030643//cellular phosphate ion homeostasis;GO:0035725//sodium ion transmembrane transport;GO:0044341//sodium-dependent phosphate transport
ENSDARG00000116145	1.35	1.38	1.54	1.42333	2.29	1.54	1.04	1.62333	0.96	0.47	1.08	0.836667	0.587822	1.14052	CU137645.2	10.13	10.58	12.17	20.03	13.38	7.2	7.65	3.31	8.81	CU137645.2	AAR99512.1 soluble neuropilin 2b2 [Danio rerio]	-	-	-	-	-	-	-
ENSDARG00000101959	0.8	1.68	1.94	1.47333	1.66	1.22	1.06	1.31333	0.91	0.95	0.74	0.866667	0.588235	0.891403	etv1	43	94	99	106	82	66	62	62	47	etv1	ETS variant transcription factor 1 [Source:ZFIN;Acc:ZDB-GENE-070104-1]	Human Diseases	Cancers	ko05202//Transcriptional misregulation in cancers	K09431	GO:0005634//nucleus	GO:0000981//DNA-binding transcription factor activity, RNA polymerase II-specific;GO:0003677//DNA binding;GO:0003700//DNA-binding transcription factor activity;GO:0043565//sequence-specific DNA binding	GO:0006355//regulation of transcription, DNA-templated;GO:0006357//regulation of transcription by RNA polymerase II;GO:0006366//transcription by RNA polymerase II;GO:0030154//cell differentiation;GO:0048935//peripheral nervous system neuron development
ENSDARG00000019532	0.88	0.83	1.18	0.963333	5.87	5.2	5.72	5.59667	0.6	0.57	0.53	0.566667	0.588235	5.80969	fads2	27	25	39	215	189	165	19	17	17	fads2	fatty acid desaturase 2 [Source:NCBI gene;Acc:140615]	Metabolism;Organismal Systems;Metabolism;Metabolism;Metabolism	Global and overview maps;Endocrine system;Global and overview maps;Lipid metabolism;Lipid metabolism	ko01100//Metabolic pathways;ko03320//PPAR signaling pathway;ko01212//Fatty acid metabolism;ko01040//Biosynthesis of unsaturated fatty acids;ko00592//alpha-Linolenic acid metabolism	K10226;K10226;K10226;K10226;K10226	GO:0005789//endoplasmic reticulum membrane;GO:0016020//membrane;GO:0016021//integral component of membrane	GO:0016491//oxidoreductase activity	GO:0006629//lipid metabolic process;GO:0006631//fatty acid metabolic process;GO:0006633//fatty acid biosynthetic process;GO:0006636//unsaturated fatty acid biosynthetic process
ENSDARG00000024619	1.04	1.61	1.99	1.54667	1.98	1.38	1.11	1.49	0.86	1.1	0.77	0.91	0.588362	0.963362	foxo6b	75	119	151	167	116	74	66	75	61	foxo6b	forkhead box O6 b [Source:ZFIN;Acc:ZDB-GENE-060503-776]	-	-	-	-	GO:0005634//nucleus	GO:0000978//RNA polymerase II proximal promoter sequence-specific DNA binding;GO:0000981//DNA-binding transcription factor activity, RNA polymerase II-specific;GO:0003677//DNA binding;GO:0003700//DNA-binding transcription factor activity;GO:0043565//sequence-specific DNA binding	GO:0006355//regulation of transcription, DNA-templated;GO:0006357//regulation of transcription by RNA polymerase II
ENSDARG00000003867	1.02	0.78	1.12	0.973333	1.27	0.76	0.82	0.95	0.77	0.3	0.65	0.573333	0.589041	0.976027	cdk20	19	20	21	36	18	16	19	8	17	cdk20	cyclin-dependent kinase 20 [Source:NCBI gene;Acc:494112]	-	-	-	-	-	GO:0004672//protein kinase activity;GO:0005524//ATP binding	GO:0006468//protein phosphorylation
MSTRG.6985	1.3	1.64	1.15	1.36333	1.83	1.22	1.2	1.41667	0.77	0.94	0.7	0.803333	0.589242	1.03912	--	100	129	93.13	164.61	109.15	85.03	63	68	58.51	--	B-cell scaffold protein with ankyrin repeats [Anabarilius grahami]	-	-	-	-	-	-	GO:0006259//DNA metabolic process
MSTRG.18246	0.54	0.92	1.03	0.83	0.35	1.51	1.03	0.963333	0.51	0.71	0.25	0.49	0.590361	1.16064	CASK	4	7	8	3	13	7	4	5	2	CASK	peripheral plasma membrane CASK-like protein [Labeo rohita]	-	-	-	-	-	GO:0016301//kinase activity;GO:0032550//purine ribonucleoside binding	GO:0006464//cellular protein modification process
ENSDARG00000106473	0.65	0.75	0.71	0.703333	0.4	0.54	0.47	0.47	0.28	0.46	0.51	0.416667	0.592417	0.668246	KCNH2	27	32	31	19	26	18	12	18	23	KCNH2	potassium voltage-gated channel subfamily H member 2 [Source:HGNC Symbol;Acc:HGNC:6251]	-	-	-	-	GO:0005887//integral component of plasma membrane;GO:0016020//membrane;GO:0016021//integral component of membrane	GO:0005216//ion channel activity;GO:0005249//voltage-gated potassium channel activity	GO:0006811//ion transport;GO:0006813//potassium ion transport;GO:0034220//ion transmembrane transport;GO:0042391//regulation of membrane potential;GO:0055085//transmembrane transport;GO:0071805//potassium ion transmembrane transport
ENSDARG00000103914	1.66	1.64	1.17	1.49	1.25	1.09	1.33	1.22333	0.97	0.88	0.8	0.883333	0.592841	0.821029	THEM6	42	43	31	37	32	31	26	21	22	THEM6	si:ch73-52e5.2 [Source:NCBI gene;Acc:100142654]	-	-	-	-	-	-	-
MSTRG.3354	1.2	0.79	1.23	1.07333	0.93	0.53	1.21	0.89	0.49	0.46	0.96	0.636667	0.593168	0.829193	--	39	26	42	35	20	36	17	14	34	--	-	-	-	-	-	-	-	-
MSTRG.898	3.63	4.75	3.72	4.03333	4.64	4.29	3.74	4.22333	2.8	1.87	2.51	2.39333	0.593388	1.04711	--	35.93	48	38.68	53.48	49.13	34	29.37	17.44	27.03	--	mesothelin isoform X4 [Astatotilapia calliptera]	-	-	-	-	-	-	-
ENSDARG00000002330	1.97	2.35	3.02	2.44667	2.29	1.58	1.99	1.95333	1.53	1.57	1.26	1.45333	0.594005	0.798365	lhx8a	56	68	90	75	52	52	46	42	38	lhx8a	LIM homeobox 8a [Source:ZFIN;Acc:ZDB-GENE-031008-2]	-	-	-	-	-	GO:0000981//DNA-binding transcription factor activity, RNA polymerase II-specific;GO:0003677//DNA binding	GO:0006355//regulation of transcription, DNA-templated
ENSDARG00000089875	0.77	0.44	0.32	0.51	0.46	0.69	0.48	0.543333	0.18	0.33	0.4	0.303333	0.594771	1.06536	zgc:173705	21.04	13.07	11.2	10.95	21.41	13.95	4.4	7.14	12.06	zgc:173705	zgc:173705 [Source:ZFIN;Acc:ZDB-GENE-080212-6]	-	-	-	-	GO:0005634//nucleus	GO:0000977//RNA polymerase II regulatory region sequence-specific DNA binding;GO:0000981//DNA-binding transcription factor activity, RNA polymerase II-specific	GO:0006357//regulation of transcription by RNA polymerase II
ENSDARG00000102825	0.56	0.59	0.58	0.576667	0.38	0.46	0.24	0.36	0.3	0.38	0.35	0.343333	0.595376	0.624277	olfm2b	25	27	27	20	24	10	14	16	17	olfm2b	olfactomedin 2b [Source:ZFIN;Acc:ZDB-GENE-040426-2402]	-	-	-	-	GO:0005576//extracellular region;GO:0045202//synapse	-	GO:0008150//biological_process
MSTRG.9368	1.4	1.91	1.44	1.58333	1.32	1.4	0.67	1.13	1.22	0.85	0.76	0.943333	0.595789	0.713684	--	20.13	28.1	21.81	22.21	23.44	8.9	18.62	11.53	11.87	--	fibronectin type III domain-containing protein 7-like [Carassius auratus]	-	-	-	-	-	-	-
ENSDARG00000056934	2.27	2.72	3.17	2.72	1.85	2	1.75	1.86667	1.73	1.58	1.56	1.62333	0.596814	0.686275	hepacama	99	121	145	94	101	70	80	65	74	hepacama	hepatic and glial cell adhesion molecule a [Source:ZFIN;Acc:ZDB-GENE-050522-198]	-	-	-	-	-	-	-
MSTRG.189	0.77	1.85	1.55	1.39	1.03	0.22	1.12	0.79	0.73	0.73	1.03	0.83	0.597122	0.568345	--	9	22	19	14	3	12	9	8	13	--	titin isoform X1 [Danio rerio]	-	-	-	-	-	-	-
ENSDARG00000099783	0.17	1.23	1.58	0.993333	1.04	1.05	1.3	1.13	0.67	0.74	0.37	0.593333	0.597315	1.13758	pcdh2ac	11.3	84.38	111.75	82.04	81.7	80.41	47.84	47.19	27.05	pcdh2ac	protocadherin 2 alpha c [Source:ZFIN;Acc:ZDB-GENE-041118-12]	-	-	-	-	GO:0005886//plasma membrane;GO:0016020//membrane	GO:0005509//calcium ion binding	GO:0007155//cell adhesion;GO:0007156//homophilic cell adhesion via plasma membrane adhesion molecules;GO:0007399//nervous system development
ENSDARG00000087324	140.3	247.08	266.02	217.8	253.79	214.86	210.53	226.393	144.77	124.04	121.57	130.127	0.597459	1.03946	crygm2d1	2154.69	3872.15	4288.46	4543.74	3819.58	2968.41	2358.9	1795.71	2033.2	crygm2d1	crystallin, gamma M2d1 [Source:ZFIN;Acc:ZDB-GENE-050522-395]	-	-	-	-	GO:0005575//cellular_component	GO:0005212//structural constituent of eye lens	GO:0002088//lens development in camera-type eye;GO:0007601//visual perception
ENSDARG00000070389	1.02	1.39	1.97	1.46	2.07	1.81	2.31	2.06333	0.62	1.11	0.89	0.873333	0.598174	1.41324	foxf2b	39	54	79	92	80	81	25	40	37	foxf2b	forkhead box F2b [Source:ZFIN;Acc:ZDB-GENE-041001-130]	-	-	-	-	-	GO:0003700//DNA-binding transcription factor activity;GO:0043565//sequence-specific DNA binding	GO:0006355//regulation of transcription, DNA-templated
MSTRG.4598	0.54	1.06	1.89	1.16333	0.31	2.18	1.18	1.22333	1.02	0.57	0.5	0.696667	0.598854	1.05158	BACE1	3	6	11	2	14	6	6	3	3	BACE1	PREDICTED: beta-secretase 1-like [Sinocyclocheilus anshuiensis]	Human Diseases	Neurodegenerative diseases	ko05010//Alzheimer disease	K04521	GO:0005770//late endosome;GO:0012506//vesicle membrane;GO:0016021//integral component of membrane;GO:0031984//organelle subcompartment;GO:0043005//neuron projection	GO:0004175//endopeptidase activity;GO:0005515//protein binding;GO:0008242//omega peptidase activity;GO:0042277//peptide binding	GO:0006518//peptide metabolic process;GO:0031641//regulation of myelination;GO:0032292//peripheral nervous system axon ensheathment;GO:0033619//membrane protein proteolysis
ENSDARG00000024017	0.8	0.77	0.65	0.74	0.57	0.45	0.63	0.55	0.36	0.64	0.33	0.443333	0.599099	0.743243	mdga2a	31	46	53	52	41	45	30	47	28	mdga2a	MAM domain containing glycosylphosphatidylinositol anchor 2a [Source:ZFIN;Acc:ZDB-GENE-030616-360]	-	-	-	-	GO:0005886//plasma membrane;GO:0016020//membrane;GO:0031225//anchored component of membrane	GO:0005515//protein binding	GO:0021611//facial nerve formation;GO:0021731//trigeminal motor nucleus development;GO:1905483//regulation of motor neuron migration
ENSDARG00000086658	124.4	200.4	219.86	181.553	220.81	181.22	184.82	195.617	114.23	111.6	100.67	108.833	0.599457	1.07746	crygm2d21	2255.09	3707.09	4183.62	4666.37	3802.59	3075.95	2196.97	1907.05	1987.45	crygm2d21	crystallin, gamma M2d21 [Source:ZFIN;Acc:ZDB-GENE-081105-133]	-	-	-	-	-	GO:0005212//structural constituent of eye lens	GO:0002088//lens development in camera-type eye;GO:0007601//visual perception
ENSDARG00000029995	29.01	22.15	26.79	25.9833	16.17	15.91	19.4	17.16	17.23	14.11	15.49	15.61	0.60077	0.660423	tnni2b.2	473	370	458	308	301	290	297	216	274	tnni2b.2	troponin I type 2b (skeletal, fast), tandem duplicate 2 [Source:ZFIN;Acc:ZDB-GENE-040801-9]	-	-	-	-	GO:0005861//troponin complex	GO:0003674//molecular_function	GO:0003009//skeletal muscle contraction;GO:0006936//muscle contraction;GO:0060048//cardiac muscle contraction
ENSDARG00000005284	1.31	1.53	1.65	1.49667	1.67	1.04	1.28	1.33	1.29	0.8	0.61	0.9	0.601336	0.888641	fbxl15	47	56	62	70	43	42	49	27	24	fbxl15	F-box and leucine-rich repeat protein 15 [Source:NCBI gene;Acc:405878]	-	-	-	-	-	GO:0005515//protein binding	-
MSTRG.13692	6.66	6.37	6.47	6.5	7.07	6.37	6.8	6.74667	5.29	3.6	2.84	3.91	0.601538	1.03795	--	116	113	118	143	128	109	98	59	54	--	-	-	-	-	-	-	-	-
ENSDARG00000068726	7.28	6.85	8.95	7.69333	4.42	6.54	4.62	5.19333	5.45	4.78	3.66	4.63	0.60182	0.675043	masp1	234	222	309	172	250	149	194	154	127	masp1	mannan-binding lectin serine peptidase 1 [Source:ZFIN;Acc:ZDB-GENE-110421-4]	Human Diseases;Organismal Systems	Infectious diseases;Immune system	ko05150//Staphylococcus aureus infection;ko04610//Complement and coagulation cascades	K03992;K03992	GO:0005615//extracellular space;GO:0005737//cytoplasm	GO:0004252//serine-type endopeptidase activity;GO:0005509//calcium ion binding	GO:0001755//neural crest cell migration;GO:0006508//proteolysis;GO:0007507//heart development;GO:1904888//cranial skeletal system development
MSTRG.6271	1.1	0.99	1.23	1.10667	0.87	0.87	1	0.913333	0.43	0.39	1.18	0.666667	0.60241	0.825301	RYR3	12	11	14	11	11	10	5	4	14	RYR3	PREDICTED: ryanodine receptor 3-like, partial [Stegastes partitus]	Environmental Information Processing;Environmental Information Processing;Human Diseases;Organismal Systems;Organismal Systems;Organismal Systems	Signal transduction;Signal transduction;Neurodegenerative diseases;Endocrine system;Environmental adaptation;Digestive system	ko04020//Calcium signaling pathway;ko04371//Apelin signaling pathway;ko05010//Alzheimer disease;ko04921//Oxytocin signaling pathway;ko04713//Circadian entrainment;ko04970//Salivary secretion	K04963;K04963;K04963;K04963;K04963;K04963	GO:0005789//endoplasmic reticulum membrane;GO:0016528//sarcoplasm;GO:0031224//intrinsic component of membrane	GO:0005515//protein binding;GO:0046872//metal ion binding	GO:0006816//calcium ion transport;GO:0006936//muscle contraction;GO:0031000//response to caffeine;GO:0032026//response to magnesium ion;GO:0033198//response to ATP;GO:0051260//protein homooligomerization;GO:0051480//regulation of cytosolic calcium ion concentration;GO:0051592//response to calcium ion
ENSDARG00000074600	0.33	0.57	0.76	0.553333	0.12	0.19	0.29	0.2	0.43	0.17	0.4	0.333333	0.60241	0.361446	gpr78a	12	20	26	6	7	9	17	5	14	gpr78a	G protein-coupled receptor 78a [Source:ZFIN;Acc:ZDB-GENE-110411-251]	-	-	-	-	GO:0016020//membrane;GO:0016021//integral component of membrane	GO:0004930//G protein-coupled receptor activity	GO:0007186//G protein-coupled receptor signaling pathway;GO:0007189//adenylate cyclase-activating G protein-coupled receptor signaling pathway
ENSDARG00000040568	0.45	0.65	0.46	0.52	0.33	0.36	0.45	0.38	0.36	0.26	0.32	0.313333	0.602564	0.730769	pdzd3a	13	19	14	11	12	12	11	7	10	pdzd3a	PDZ domain containing 3a [Source:ZFIN;Acc:ZDB-GENE-080430-1]	-	-	-	-	-	GO:0005515//protein binding;GO:0030251//guanylate cyclase inhibitor activity	GO:0006811//ion transport;GO:0007168//receptor guanylyl cyclase signaling pathway
ENSDARG00000060072	0.47	1	1.13	0.866667	0.86	0.76	0.51	0.71	0.59	0.42	0.56	0.523333	0.603846	0.819231	abi3a	20	44	51	43	38	20	27	17	26	abi3a	ABI family, member 3a [Source:ZFIN;Acc:ZDB-GENE-060929-958]	-	-	-	-	GO:0005856//cytoskeleton;GO:0030027//lamellipodium;GO:0030054//cell junction;GO:0030175//filopodium;GO:0042995//cell projection	GO:0005515//protein binding;GO:0017124//SH3 domain binding	GO:0008150//biological_process
ENSDARG00000060152	6.38	8.06	8.89	7.77667	6.68	7.11	6.85	6.88	4.44	4.99	4.69	4.70667	0.605229	0.884698	fam155b	145	187	212	177	187	143	107	107	116	fam155b	family with sequence similarity 155 member B [Source:NCBI gene;Acc:791161]	-	-	-	-	-	-	-
ENSDARG00000004472	7.78	10.55	13.37	10.5667	12.78	10.04	11.34	11.3867	5.98	7.77	5.44	6.39667	0.605363	1.0776	atat1	248	348	448	478	375	333	208	238	192	atat1	alpha tubulin acetyltransferase 1 [Source:NCBI gene;Acc:406389]	-	-	-	-	GO:0005874//microtubule	GO:0019799//tubulin N-acetyltransferase activity	GO:0071929//alpha-tubulin acetylation
ENSDARG00000039929	80.03	92.82	64.85	79.2333	59.78	67.92	66.19	64.63	55.2	43.03	45.67	47.9667	0.605385	0.815692	ckmt2b	1945	2280	1721	1712	1988	1489	1470	958	1232	ckmt2b	creatine kinase, mitochondrial 2b (sarcomeric) [Source:ZFIN;Acc:ZDB-GENE-040426-1654]	Metabolism;Metabolism	Global and overview maps;Amino acid metabolism	ko01100//Metabolic pathways;ko00330//Arginine and proline metabolism	K00933;K00933	GO:0005739//mitochondrion	GO:0000166//nucleotide binding;GO:0003824//catalytic activity;GO:0004111//creatine kinase activity;GO:0005524//ATP binding;GO:0016301//kinase activity;GO:0016740//transferase activity;GO:0016772//transferase activity, transferring phosphorus-containing groups	GO:0016310//phosphorylation;GO:0046314//phosphocreatine biosynthetic process
ENSDARG00000087640	64.39	73.25	74.12	70.5867	54.55	53.11	53.86	53.84	41.88	41.5	44.84	42.74	0.605497	0.76275	nsfl1c	2765	3211.08	3343.07	2732.07	2641.05	2126.21	1911.3	1681.12	2097	nsfl1c	NSFL1 (p97) cofactor (p47) [Source:ZFIN;Acc:ZDB-GENE-041114-160]	Genetic Information Processing	Folding, sorting and degradation	ko04141//Protein processing in endoplasmic reticulum	K14012	GO:0005634//nucleus;GO:0005795//Golgi stack;GO:0005829//cytosol	GO:0005515//protein binding;GO:0043130//ubiquitin binding	GO:0000045//autophagosome assembly;GO:0007030//Golgi organization;GO:0031468//nuclear envelope reassembly;GO:0043161//proteasome-mediated ubiquitin-dependent protein catabolic process;GO:0061025//membrane fusion
MSTRG.8581	0.56	1.7	2.71	1.65667	1.18	2	1.57	1.58333	0.99	0.99	1.03	1.00333	0.605634	0.955734	--	33.82	107.95	175.75	86.93	141.84	90.11	64.24	59.01	69.5	--	-	-	-	-	-	-	-	-
ENSDARG00000053502	13.74	24.85	27.72	22.1033	24.83	18.05	20.19	21.0233	12.71	12.36	15.1	13.39	0.605791	0.951139	cryaa	367	677	777	773	558	495	360	311	439	cryaa	crystallin, alpha A [Source:ZFIN;Acc:ZDB-GENE-020508-1]	Genetic Information Processing	Folding, sorting and degradation	ko04141//Protein processing in endoplasmic reticulum	K09541	-	GO:0005212//structural constituent of eye lens;GO:0046872//metal ion binding;GO:0051082//unfolded protein binding	GO:0001654//eye development;GO:0002088//lens development in camera-type eye;GO:0007601//visual perception
ENSDARG00000013963	43.46	56.8	67.58	55.9467	56.74	53.69	55.32	55.25	32	37.47	32.34	33.9367	0.60659	0.987548	mipb	1751	2335	2858	2665	2504	2046	1368	1423	1419	mipb	major intrinsic protein of lens fiber b [Source:ZFIN;Acc:ZDB-GENE-050706-86]	-	-	-	-	GO:0005886//plasma membrane;GO:0016020//membrane;GO:0016021//integral component of membrane	GO:0005372//water transmembrane transporter activity;GO:0015267//channel activity	GO:0002088//lens development in camera-type eye;GO:0006833//water transport;GO:0055085//transmembrane transport;GO:0070309//lens fiber cell morphogenesis
ENSDARG00000062880	1.74	1.22	1.59	1.51667	1.42	1.38	1.1	1.3	1.04	0.88	0.84	0.92	0.606593	0.857143	cntn3a.1	112	82	110	110	104	69	72	56	64	cntn3a.1	contactin 3a, tandem duplicate 1 [Source:ZFIN;Acc:ZDB-GENE-081030-10]	-	-	-	-	-	GO:0005515//protein binding	-
ENSDARG00000114697	1.21	1.26	1.47	1.31333	1.07	1.2	1.24	1.17	0.72	0.66	1.01	0.796667	0.606599	0.890863	CABZ01067557.1	33	35	42	34	38	31	21	17	30	CABZ01067557.1	cyclin-dependent kinase 16-like [Source:NCBI gene;Acc:100536316]	-	-	-	-	GO:0005634//nucleus;GO:0005737//cytoplasm	GO:0000166//nucleotide binding;GO:0004672//protein kinase activity;GO:0004674//protein serine/threonine kinase activity;GO:0005524//ATP binding	GO:0000083//regulation of transcription involved in G1/S transition of mitotic cell cycle;GO:0006468//protein phosphorylation
ENSDARG00000052465	1.29	0.29	0.23	0.603333	0.36	0.31	0.23	0.3	0.42	0.32	0.36	0.366667	0.607735	0.497238	dusp10	9	10	8	14	12	7	15	10	13	dusp10	dual specificity phosphatase 10 [Source:ZFIN;Acc:ZDB-GENE-041014-271]	Environmental Information Processing	Signal transduction	ko04010//MAPK signaling pathway	K20216	GO:0005737//cytoplasm	GO:0004721//phosphoprotein phosphatase activity;GO:0004722//protein serine/threonine phosphatase activity;GO:0004725//protein tyrosine phosphatase activity;GO:0008138//protein tyrosine/serine/threonine phosphatase activity;GO:0008330//protein tyrosine/threonine phosphatase activity;GO:0016787//hydrolase activity;GO:0016791//phosphatase activity;GO:0017017//MAP kinase tyrosine/serine/threonine pho…	GO:0000188//inactivation of MAPK activity;GO:0006470//protein dephosphorylation;GO:0016311//dephosphorylation;GO:0035335//peptidyl-tyrosine dephosphorylation;GO:0035970//peptidyl-threonine dephosphorylation;GO:0043508//negative regulation of JUN kinase activity
ENSDARG00000005216	2.59	2.52	2.31	2.47333	1.79	1.66	1.37	1.60667	1.54	1.85	1.12	1.50333	0.607817	0.649596	zgc:158328	128	129	122	105	98	64	83	89	62	zgc:158328	zgc:158328 [Source:ZFIN;Acc:ZDB-GENE-070112-1202]	-	-	-	-	-	GO:0005509//calcium ion binding;GO:0005515//protein binding	GO:0008150//biological_process
ENSDARG00000078671	0.74	0.4	0.39	0.51	0.63	0.21	0.31	0.383333	0.39	0.22	0.32	0.31	0.607843	0.751634	cdk5r2b	36	20	20.05	36	12	14	20	10	17	cdk5r2b	cyclin-dependent kinase 5, regulatory subunit 2b (p39) [Source:ZFIN;Acc:ZDB-GENE-040801-251]	-	-	-	-	GO:0005886//plasma membrane;GO:0016020//membrane;GO:0016533//protein kinase 5 complex	GO:0061575//cyclin-dependent protein serine/threonine kinase activator activity	GO:0045737//positive regulation of cyclin-dependent protein serine/threonine kinase activity
ENSDARG00000057575	4.41	5.74	5.69	5.28	7.01	5.61	4.42	5.68	3.06	3.73	2.84	3.21	0.607955	1.07576	pnp4a	147	196	199	272	217	135	109	117	103	pnp4a	purine nucleoside phosphorylase 4a [Source:ZFIN;Acc:ZDB-GENE-040625-83]	Metabolism;Metabolism;Metabolism;Metabolism	Global and overview maps;Nucleotide metabolism;Nucleotide metabolism;Metabolism of cofactors and vitamins	ko01100//Metabolic pathways;ko00230//Purine metabolism;ko00240//Pyrimidine metabolism;ko00760//Nicotinate and nicotinamide metabolism	K03783;K03783;K03783;K03783	GO:0005737//cytoplasm	GO:0003824//catalytic activity;GO:0004731//purine-nucleoside phosphorylase activity;GO:0016740//transferase activity;GO:0016757//transferase activity, transferring glycosyl groups;GO:0016763//transferase activity, transferring pentosyl groups;GO:0047975//guanosine phosphorylase activity	GO:0006139//nucleobase-containing compound metabolic process;GO:0009116//nucleoside metabolic process
ENSDARG00000096207	1.63	1.51	0.77	1.30333	0.7	0.16	0.3	0.386667	1.19	0.86	0.33	0.793333	0.608696	0.296675	si:ch73-263o4.3	18	17	8.88	9	2	3	14	9	4	si:ch73-263o4.3	si:ch73-263o4.3 [Source:ZFIN;Acc:ZDB-GENE-110914-192]	-	-	-	-	-	GO:0003941//L-serine ammonia-lyase activity;GO:0004794//L-threonine ammonia-lyase activity	GO:0006565//L-serine catabolic process;GO:0006567//threonine catabolic process
ENSDARG00000036162	706.88	790.46	820.2	772.513	619.58	648.69	614.07	627.447	467.1	478.76	464.82	470.227	0.608697	0.812215	hnrnpa0b	19865	22980	24456	20478	20860	15995	14034	12711	14166	hnrnpa0b	heterogeneous nuclear ribonucleoprotein A0b [Source:ZFIN;Acc:ZDB-GENE-030131-6154]	-	-	-	-	GO:0005634//nucleus	GO:0003676//nucleic acid binding;GO:0003723//RNA binding;GO:0003729//mRNA binding	-
ENSDARG00000101559	1.02	0.5	1.68	1.06667	0.58	0.74	0.8	0.706667	0.48	0.84	0.63	0.65	0.609375	0.6625	zhx2b	18	9	31	12	15	13	9	14	12	zhx2b	zinc fingers and homeoboxes 2b [Source:ZFIN;Acc:ZDB-GENE-141222-94]	-	-	-	-	-	GO:0003677//DNA binding	-
MSTRG.6528	0.49	0.6	1.47	0.853333	1.26	0.4	0.36	0.673333	0.74	0.52	0.3	0.52	0.609375	0.789062	KIF11	3.15	4	10	9.52	3.03	2.12	5.12	3.16	2.12	KIF11	kinesin-like protein KIF11 isoform X1 [Danio rerio]	-	-	-	-	-	-	-
ENSDARG00000071213	3.11	2.97	3.32	3.13333	1.79	2.51	2.07	2.12333	1.77	1.72	2.24	1.91	0.609574	0.67766	rgl3a	209	204	234	140	195	128	126	109	164	rgl3a	ral guanine nucleotide dissociation stimulator-like 3a [Source:ZFIN;Acc:ZDB-GENE-101130-1]	-	-	-	-	-	GO:0005085//guanyl-nucleotide exchange factor activity	GO:0007165//signal transduction;GO:0007264//small GTPase mediated signal transduction;GO:0043547//positive regulation of GTPase activity
ENSDARG00000017454	115.34	68.18	77.07	86.8633	70.76	61.92	58.39	63.69	50.6	49.35	59.03	52.9933	0.610077	0.733221	nup50	3145	3094.13	3597	3025	3183	2388	2384	2073	2859	nup50	nucleoporin 50 [Source:ZFIN;Acc:ZDB-GENE-030131-1689]	Genetic Information Processing	Translation	ko03013//RNA transport	K14295	GO:0005634//nucleus;GO:0005643//nuclear pore	-	GO:0006606//protein import into nucleus;GO:0015031//protein transport;GO:0046907//intracellular transport;GO:0051028//mRNA transport
ENSDARG00000079474	0.81	0.71	0.79	0.77	0.78	0.86	0.66	0.766667	0.41	0.5	0.5	0.47	0.61039	0.995671	MSANTD2	48	43	49	54	59	36	26	28	32	MSANTD2	si:ch211-80m8.2 [Source:ZFIN;Acc:ZDB-GENE-091204-270]	-	-	-	-	-	-	-
ENSDARG00000044261	62.94	60.42	65.8	63.0533	37.19	36.87	34.92	36.3267	36.93	37.91	40.66	38.5	0.610594	0.576126	si:ch211-243g18.2	1701	1678	1807	1185	1165	891	1037	960	1198	si:ch211-243g18.2	si:ch211-243g18.2 [Source:ZFIN;Acc:ZDB-GENE-030131-2830]	Human Diseases;Organismal Systems	Infectious diseases;Endocrine system	ko05150//Staphylococcus aureus infection;ko04915//Estrogen signaling pathway	K07604;K07604	GO:0005882//intermediate filament	GO:0005198//structural molecule activity	-
ENSDARG00000042122	1.8	1.58	1.35	1.57667	1.47	1.03	0.97	1.15667	1.2	0.8	0.89	0.963333	0.610994	0.733615	acot11b	58	49	46	50	39	30	47	28	36	acot11b	acyl-CoA thioesterase 11b [Source:ZFIN;Acc:ZDB-GENE-051127-37]	-	-	-	-	GO:0005829//cytosol	GO:0008289//lipid binding;GO:0016787//hydrolase activity;GO:0016790//thiolester hydrolase activity;GO:0036042//long-chain fatty acyl-CoA binding;GO:0047617//acyl-CoA hydrolase activity;GO:0052689//carboxylic ester hydrolase activity	GO:0006631//fatty acid metabolic process;GO:0006637//acyl-CoA metabolic process
ENSDARG00000110266	4.07	8.42	8.13	6.87333	7.47	7.09	5.41	6.65667	4.05	4.2	4.36	4.20333	0.611542	0.968477	si:ch211-200p22.4	73	154	153	156	147	89	77	71	85	si:ch211-200p22.4	si:ch211-200p22.4 [Source:ZFIN;Acc:ZDB-GENE-081104-61]	-	-	-	-	GO:0030136//clathrin-coated vesicle	GO:0005543//phospholipid binding;GO:0005545//1-phosphatidylinositol binding;GO:0030276//clathrin binding	GO:0048268//clathrin coat assembly
ENSDARG00000103124	1.09	1.86	2.07	1.67333	1.51	1.16	0.79	1.15333	1.32	0.83	0.92	1.02333	0.611554	0.689243	slc35f4	31	53	61	49	37	20	39	22	28	slc35f4	solute carrier family 35 member F4 [Source:ZFIN;Acc:ZDB-GENE-131121-49]	-	-	-	-	GO:0016020//membrane;GO:0016021//integral component of membrane	GO:0022857//transmembrane transporter activity	GO:0055085//transmembrane transport
ENSDARG00000060393	0.45	0.86	0.78	0.696667	0.52	0.66	0.3	0.493333	0.26	0.34	0.68	0.426667	0.61244	0.708134	fibcd1	13	24	22	16	21	8	9	10	20	fibcd1	fibrinogen C domain containing 1 [Source:ZFIN;Acc:ZDB-GENE-070424-245]	-	-	-	-	-	-	-
ENSDARG00000004402	3.73	3	3.86	3.53	4.75	4.06	3.48	4.09667	2.46	2.28	1.75	2.16333	0.612842	1.16053	elovl6	139	114	151	206	175	119	97	80	71	elovl6	ELOVL fatty acid elongase 6 [Source:NCBI gene;Acc:317738]	Metabolism;Metabolism;Metabolism;Metabolism	Global and overview maps;Global and overview maps;Lipid metabolism;Lipid metabolism	ko01100//Metabolic pathways;ko01212//Fatty acid metabolism;ko00062//Fatty acid elongation;ko01040//Biosynthesis of unsaturated fatty acids	K10203;K10203;K10203;K10203	GO:0005783//endoplasmic reticulum;GO:0016020//membrane;GO:0016021//integral component of membrane	GO:0009922//fatty acid elongase activity;GO:0016740//transferase activity;GO:0102336//3-oxo-arachidoyl-CoA synthase activity;GO:0102337//3-oxo-cerotoyl-CoA synthase activity;GO:0102338//3-oxo-lignoceronyl-CoA synthase activity;GO:0102756//very-long-chain 3-ketoacyl-CoA synthase activity	GO:0006629//lipid metabolic process;GO:0006631//fatty acid metabolic process;GO:0006633//fatty acid biosynthetic process;GO:0019367//fatty acid elongation, saturated fatty acid;GO:0042761//very long-chain fatty acid biosynthetic process
ENSDARG00000088589	15.23	19.5	16.31	17.0133	11.76	13.15	11.9	12.27	9.65	11.59	10.04	10.4267	0.612853	0.721199	ponzr3	241	315	271	217	241	173	162	173	173	ponzr3	plac8 onzin related protein 3 [Source:ZFIN;Acc:ZDB-GENE-050506-38]	-	-	-	-	GO:0005575//cellular_component	GO:0003674//molecular_function	GO:0008150//biological_process
ENSDARG00000026796	0.66	0.85	1.1	0.87	0.79	0.71	0.61	0.703333	0.51	0.55	0.54	0.533333	0.613027	0.808429	grm1a	59	79	100	77	78	48	47	48	54	grm1a	glutamate receptor, metabotropic 1a [Source:ZFIN;Acc:ZDB-GENE-030131-7893]	Environmental Information Processing;Environmental Information Processing;Environmental Information Processing;Cellular Processes	Signaling molecules and interaction;Signal transduction;Signal transduction;Cellular community - eukaryotes	ko04080//Neuroactive ligand-receptor interaction;ko04020//Calcium signaling pathway;ko04068//FoxO signaling pathway;ko04540//Gap junction	K04603;K04603;K04603;K04603	GO:0005886//plasma membrane;GO:0005887//integral component of plasma membrane;GO:0016020//membrane;GO:0016021//integral component of membrane;GO:0098839//postsynaptic density membrane	GO:0001640//adenylate cyclase inhibiting G protein-coupled glutamate receptor activity;GO:0004930//G protein-coupled receptor activity;GO:0099530//G protein-coupled receptor activity involved in regulation of postsynaptic membrane potential;GO:0099583//neurotransmitter receptor activity involved in regulation of postsynaptic cytosolic calcium ion concentration	GO:0007165//signal transduction;GO:0007186//G protein-coupled receptor signaling pathway;GO:0007196//adenylate cyclase-inhibiting G protein-coupled glutamate receptor signaling pathway;GO:0007216//G protein-coupled glutamate receptor signaling pathway;GO:0051966//regulation of synaptic transmission, glutamatergic;GO:0060078//regulation of postsynaptic membrane potential;GO:0099566//regulation of …
ENSDARG00000055585	0.84	0.97	1.87	1.22667	1.69	0.88	0.99	1.18667	0.7	1.01	0.55	0.753333	0.61413	0.967391	c1galt1a	22	28	57	57	32	27	23	24	18	c1galt1a	core 1 synthase, glycoprotein-N-acetylgalactosamine 3-beta-galactosyltransferase, 1a [Source:NCBI gene;Acc:557675]	Metabolism;Metabolism;Metabolism	Global and overview maps;Glycan biosynthesis and metabolism;Glycan biosynthesis and metabolism	ko01100//Metabolic pathways;ko00514//Other types of O-glycan biosynthesis;ko00512//Mucin type O-glycan biosynthesis	K00731;K00731;K00731	GO:0016020//membrane;GO:0016021//integral component of membrane	GO:0016263//glycoprotein-N-acetylgalactosamine 3-beta-galactosyltransferase activity;GO:0016757//transferase activity, transferring glycosyl groups	GO:0006486//protein glycosylation;GO:0016266//O-glycan processing;GO:0018215//protein phosphopantetheinylation
ENSDARG00000061885	1.92	2.21	2.79	2.30667	2.51	2.05	2.48	2.34667	1.58	1.5	1.17	1.41667	0.614162	1.01734	satb2	94	110	143	143	116	111	82	69	62	satb2	SATB homeobox 2 [Source:ZFIN;Acc:ZDB-GENE-070912-212]	-	-	-	-	GO:0005634//nucleus	GO:0000978//RNA polymerase II proximal promoter sequence-specific DNA binding;GO:0000981//DNA-binding transcription factor activity, RNA polymerase II-specific;GO:0003677//DNA binding	GO:0006338//chromatin remodeling;GO:0006357//regulation of transcription by RNA polymerase II;GO:0055113//epiboly involved in gastrulation with mouth forming second
ENSDARG00000055154	0.41	0.76	0.83	0.666667	0.61	0.56	0.47	0.546667	0.42	0.51	0.3	0.41	0.615	0.82	slc8a4a	26	65	73	58	54	36	37	40	26	slc8a4a	solute carrier family 8 member 4a [Source:ZFIN;Acc:ZDB-GENE-060110-2]	Environmental Information Processing;Organismal Systems;Environmental Information Processing;Organismal Systems	Signal transduction;Circulatory system;Signal transduction;Circulatory system	ko04020//Calcium signaling pathway;ko04261//Adrenergic signaling in cardiomyocytes;ko04371//Apelin signaling pathway;ko04260//Cardiac muscle contraction	K05849;K05849;K05849;K05849	GO:0005886//plasma membrane;GO:0005887//integral component of plasma membrane;GO:0016020//membrane;GO:0016021//integral component of membrane;GO:0030424//axon;GO:0042383//sarcolemma;GO:0098794//postsynapse	GO:0005432//calcium:sodium antiporter activity;GO:0005516//calmodulin binding;GO:0015297//antiporter activity;GO:0015491//cation:cation antiporter activity;GO:0046872//metal ion binding	GO:0001947//heart looping;GO:0006811//ion transport;GO:0006814//sodium ion transport;GO:0006816//calcium ion transport;GO:0007154//cell communication;GO:0007368//determination of left/right symmetry;GO:0007519//skeletal muscle tissue development;GO:0030001//metal ion transport;GO:0035725//sodium ion transmembrane transport;GO:0042044//fluid transport;GO:0051480//regulation of cytosolic calcium io…
ENSDARG00000021339	4.67	4.65	3.55	4.29	2.89	2.51	1.62	2.34	2.62	2.79	2.52	2.64333	0.616162	0.545455	cpa5	119	121	95	86	74	38	71	67	70	cpa5	carboxypeptidase A5 [Source:ZFIN;Acc:ZDB-GENE-020514-1]	Organismal Systems;Organismal Systems	Digestive system;Digestive system	ko04974//Protein digestion and absorption;ko04972//Pancreatic secretion	K08779;K08779	GO:0005576//extracellular region;GO:0005615//extracellular space	GO:0004180//carboxypeptidase activity;GO:0004181//metallocarboxypeptidase activity;GO:0008233//peptidase activity;GO:0008237//metallopeptidase activity;GO:0008270//zinc ion binding;GO:0016787//hydrolase activity;GO:0046872//metal ion binding	GO:0006508//proteolysis
ENSDARG00000027355	498.42	576.58	498.85	524.617	463.88	430.8	437.63	444.103	380.29	291.31	298.18	323.26	0.616183	0.846529	slc25a4	13468	15899	14150	14613	13475	10857	10903	7420	8775	slc25a4	solute carrier family 25 member 4 [Source:ZFIN;Acc:ZDB-GENE-030131-5275]	Environmental Information Processing;Cellular Processes;Cellular Processes	Signal transduction;Cell growth and death;Cell growth and death	ko04020//Calcium signaling pathway;ko04218//Cellular senescence;ko04217//Necroptosis	K05863;K05863;K05863	GO:0005743//mitochondrial inner membrane;GO:0016020//membrane;GO:0016021//integral component of membrane	GO:0005471//ATP:ADP antiporter activity	GO:0055085//transmembrane transport;GO:0140021//mitochondrial ADP transmembrane transport;GO:1990544//mitochondrial ATP transmembrane transport
ENSDARG00000031783	3.85	5.69	4.84	4.79333	5.4	4.79	4.24	4.81	3.83	2.98	2.06	2.95667	0.616829	1.00348	adcy8	146	199	210	242	193	158	145	106	104	adcy8	adenylate cyclase 8 (brain) [Source:ZFIN;Acc:ZDB-GENE-070912-197]	Metabolism;Environmental Information Processing;Organismal Systems;Environmental Information Processing;Organismal Systems;Metabolism;Organismal Systems;Cellular Processes;Organismal Systems;Cellular Processes;Organismal Systems	Global and overview maps;Signal transduction;Circulatory system;Signal transduction;Circulatory system;Nucleotide metabolism;Endocrine system;Cell growth and death;Endocrine system;Cellular community - eukaryotes;Endocrine system	ko01100//Metabolic pathways;ko04020//Calcium signaling pathway;ko04261//Adrenergic signaling in cardiomyocytes;ko04371//Apelin signaling pathway;ko04270//Vascular smooth muscle contraction;ko00230//Purine metabolism;ko04916//Melanogenesis;ko04114//Oocyte meiosis;ko04912//GnRH signaling pathway;ko04540//Gap junction;ko04914//Progesterone-mediated oocyte maturation	K08048;K08048;K08048;K08048;K08048;K08048;K08048;K08048;K08048;K08048;K08048	GO:0005886//plasma membrane;GO:0005887//integral component of plasma membrane;GO:0016020//membrane;GO:0016021//integral component of membrane	GO:0004016//adenylate cyclase activity;GO:0016849//phosphorus-oxygen lyase activity	GO:0006171//cAMP biosynthetic process;GO:0007189//adenylate cyclase-activating G protein-coupled receptor signaling pathway;GO:0009190//cyclic nucleotide biosynthetic process;GO:0016199//axon midline choice point recognition;GO:0031290//retinal ganglion cell axon guidance;GO:0035556//intracellular signal transduction
ENSDARG00000028098	33.7	35.32	40.19	36.4033	19.72	18.84	17.68	18.7467	22.81	21.85	22.73	22.4633	0.617068	0.514971	fut9d	1227	1312	1536	837	794	591	881	750	901	fut9d	fucosyltransferase 9d [Source:ZFIN;Acc:ZDB-GENE-050309-15]	Metabolism;Metabolism;Metabolism;Metabolism	Global and overview maps;Glycan biosynthesis and metabolism;Glycan biosynthesis and metabolism;Glycan biosynthesis and metabolism	ko01100//Metabolic pathways;ko00601//Glycosphingolipid biosynthesis - lacto and neolacto series;ko00515//Mannose type O-glycan biosyntheis;ko00603//Glycosphingolipid biosynthesis - globo and isoglobo series	K03663;K03663;K03663;K03663	GO:0005794//Golgi apparatus;GO:0016020//membrane;GO:0016021//integral component of membrane;GO:0032580//Golgi cisterna membrane	GO:0008417//fucosyltransferase activity;GO:0016740//transferase activity;GO:0016757//transferase activity, transferring glycosyl groups;GO:0046920//alpha-(1->3)-fucosyltransferase activity	GO:0006486//protein glycosylation;GO:0036065//fucosylation
ENSDARG00000004577	4.24	4.51	5.51	4.75333	5.7	4.56	5.01	5.09	3.01	3.24	2.55	2.93333	0.617111	1.07083	TMEM178B	93	101	127	146	116	101	70	67	61	TMEM178B	zgc:194665 [Source:ZFIN;Acc:ZDB-GENE-080722-38]	-	-	-	-	GO:0016020//membrane;GO:0016021//integral component of membrane	GO:0003674//molecular_function	GO:0008150//biological_process
ENSDARG00000051824	8.47	13.29	14.99	12.25	12.69	11.02	10.44	11.3833	7.22	8.33	7.14	7.56333	0.617415	0.929252	tmeff2a	304	487	565	531	458	344	275	282	279	tmeff2a	transmembrane protein with EGF-like and two follistatin-like domains 2a [Source:ZFIN;Acc:ZDB-GENE-070912-622]	-	-	-	-	GO:0016020//membrane;GO:0016021//integral component of membrane;GO:0043256//laminin complex	GO:0005201//extracellular matrix structural constituent;GO:0005515//protein binding	GO:0009887//animal organ morphogenesis;GO:0009888//tissue development;GO:0016477//cell migration;GO:0034446//substrate adhesion-dependent cell spreading;GO:0070831//basement membrane assembly
ENSDARG00000102477	4.04	3.83	3.51	3.79333	3.09	2.7	3.17	2.98667	2.54	2.99	1.51	2.34667	0.618629	0.787346	stard4	93	90	85	83	72	67	62	65	38	stard4	StAR-related lipid transfer (START) domain containing 4 [Source:ZFIN;Acc:ZDB-GENE-050417-168]	-	-	-	-	GO:0005783//endoplasmic reticulum;GO:0005829//cytosol	GO:0008289//lipid binding;GO:0015485//cholesterol binding;GO:0120020//intermembrane cholesterol transfer activity	GO:0010879//cholesterol transport involved in cholesterol storage;GO:0032367//intracellular cholesterol transport;GO:0070508//cholesterol import;GO:0120009//intermembrane lipid transfer
ENSDARG00000019304	2.61	4.21	5.06	3.96	4.45	4.4	3.59	4.14667	2.53	2.47	2.35	2.45	0.618687	1.04714	phactr3b	110	181	224	219	215	139	113	98	108	phactr3b	phosphatase and actin regulator 3b [Source:ZFIN;Acc:ZDB-GENE-050522-156]	-	-	-	-	GO:0005575//cellular_component	GO:0003779//actin binding;GO:0004864//protein phosphatase inhibitor activity;GO:0008157//protein phosphatase 1 binding;GO:0019888//protein phosphatase regulator activity	GO:0030036//actin cytoskeleton organization;GO:0032515//negative regulation of phosphoprotein phosphatase activity;GO:0043666//regulation of phosphoprotein phosphatase activity
ENSDARG00000057635	2.06	1.95	3.15	2.38667	1.83	1.88	1.8	1.83667	1.44	1.57	1.42	1.47667	0.618715	0.769553	wdr34	74.8	72.05	119.76	77.28	78.96	59.85	55.21	53.65	56.18	wdr34	WD repeat domain 34 [Source:ZFIN;Acc:ZDB-GENE-070928-9]	-	-	-	-	GO:0005868//cytoplasmic dynein complex;GO:0097014//ciliary plasm	GO:0005515//protein binding;GO:0045503//dynein light chain binding;GO:0045504//dynein heavy chain binding	GO:0007018//microtubule-based movement;GO:0042073//intraciliary transport
ENSDARG00000002609	1.82	1.61	2	1.81	1.22	1.12	1.32	1.22	1	1.14	1.22	1.12	0.618785	0.674033	rnf145a	181	177	212	153	139	126	112	116	126	rnf145a	ring finger protein 145a [Source:ZFIN;Acc:ZDB-GENE-111012-3]	-	-	-	-	GO:0005783//endoplasmic reticulum;GO:0012505//endomembrane system;GO:0016020//membrane;GO:0016021//integral component of membrane	GO:0008270//zinc ion binding;GO:0046872//metal ion binding;GO:0061630//ubiquitin protein ligase activity	GO:0016567//protein ubiquitination
ENSDARG00000098631	2.82	3.45	3.94	3.40333	3.13	3.76	3.13	3.34	2.36	1.94	2.02	2.10667	0.619001	0.981391	CABZ01044277.1	105	131	154	136	162	107	93	68	82	CABZ01044277.1	XP_021336603.1 dystonin [Danio rerio]	-	-	-	-	GO:0005737//cytoplasm;GO:0005856//cytoskeleton	GO:0005515//protein binding	GO:0045104//intermediate filament cytoskeleton organization
ENSDARG00000070019	145.11	179.18	153.01	159.1	120.72	122.25	125.77	122.913	92.59	104.48	98.38	98.4833	0.619003	0.772554	taf15	4591	5757	5059	4631	4655	3772	3260	3272	3540	taf15	TAF15 RNA polymerase II, TATA box binding protein (TBP)-associated factor [Source:ZFIN;Acc:ZDB-GENE-061215-102]	Human Diseases	Cancers	ko05202//Transcriptional misregulation in cancers	K13098	GO:0005634//nucleus	GO:0003676//nucleic acid binding;GO:0003712//transcription coregulator activity;GO:0003723//RNA binding;GO:0046872//metal ion binding	GO:0006355//regulation of transcription, DNA-templated
ENSDARG00000096620	2.08	2.63	2.25	2.32	0.94	0.99	1.61	1.18	1.5	1.72	1.1	1.44	0.62069	0.508621	tube1	78.92	101.74	89.51	41.37	43.33	56.03	60.15	61.29	45.29	tube1	tubulin, epsilon 1 [Source:ZFIN;Acc:ZDB-GENE-040426-1174]	-	-	-	-	GO:0005737//cytoplasm;GO:0005856//cytoskeleton;GO:0005874//microtubule	GO:0000166//nucleotide binding;GO:0003924//GTPase activity;GO:0005200//structural constituent of cytoskeleton;GO:0005525//GTP binding	GO:0000226//microtubule cytoskeleton organization;GO:0000278//mitotic cell cycle;GO:0007017//microtubule-based process
ENSDARG00000034138	5.08	6.29	6.39	5.92	2.88	4.1	3.08	3.35333	3.75	3.81	3.47	3.67667	0.621059	0.566441	shisa2a	106	134	140	70	99	59	83	75	79	shisa2a	shisa family member 2a [Source:ZFIN;Acc:ZDB-GENE-030925-31]	-	-	-	-	GO:0016020//membrane;GO:0016021//integral component of membrane	GO:0003674//molecular_function	GO:0008150//biological_process
ENSDARG00000059972	7.72	8.3	9.66	8.56	8.81	8.8	7.83	8.48	6.05	5.29	4.61	5.31667	0.621106	0.990654	raly	202	247	289	282	281	223	181	139	157	raly	RALY heterogeneous nuclear ribonucleoprotein [Source:ZFIN;Acc:ZDB-GENE-041010-127]	-	-	-	-	GO:0005634//nucleus	GO:0003676//nucleic acid binding;GO:0003723//RNA binding	-
ENSDARG00000069376	0.88	0.91	0.93	0.906667	0.75	0.87	0.67	0.763333	0.53	0.73	0.43	0.563333	0.621324	0.841912	tnfsf12	36	38	40	36	41	25	23	28	19	tnfsf12	TNF superfamily member 12 [Source:ZFIN;Acc:ZDB-GENE-060929-376]	Environmental Information Processing	Signaling molecules and interaction	ko04060//Cytokine-cytokine receptor interaction	K05474	GO:0005615//extracellular space;GO:0016020//membrane;GO:0016021//integral component of membrane	GO:0005164//tumor necrosis factor receptor binding;GO:0005515//protein binding;GO:0048018//receptor ligand activity	GO:0006955//immune response;GO:0007165//signal transduction
MSTRG.19929	0.63	0.91	0.6	0.713333	0.26	0.87	0.53	0.553333	0.39	0.67	0.27	0.443333	0.621495	0.775701	--	17	25	17	8	27	13	11	17	8	--	-	-	-	-	-	-	-	-
ENSDARG00000109974	2.08	1.61	1.86	1.85	1.4	0.93	0.43	0.92	1.53	1.17	0.75	1.15	0.621622	0.497297	tmem186	63.02	49.87	59.2	49.28	32.66	12	49.25	33.31	24.65	tmem186	transmembrane protein 186 [Source:NCBI gene;Acc:799142]	-	-	-	-	-	-	-
ENSDARG00000057460	89.85	146.37	148.04	128.087	167.62	124.25	148.83	146.9	89.36	89.71	59.81	79.6267	0.621662	1.14688	crygm2d13	1087	1807	1880	2364	1740	1653	1147	1023	788	crygm2d13	crystallin, gamma M2d13 [Source:ZFIN;Acc:ZDB-GENE-040718-105]	-	-	-	-	GO:0005575//cellular_component	GO:0005212//structural constituent of eye lens	GO:0002088//lens development in camera-type eye;GO:0007601//visual perception
ENSDARG00000011235	24.87	45.33	46.08	38.76	53	48.06	42.6	47.8867	23.06	28.23	21.13	24.14	0.622807	1.23547	otx2b	881	1613	1745	2158	1935	1352	877	869	789	otx2b	orthodenticle homeobox 2b [Source:NCBI gene;Acc:30501]	-	-	-	-	GO:0005634//nucleus	GO:0000981//DNA-binding transcription factor activity, RNA polymerase II-specific;GO:0003677//DNA binding;GO:0003700//DNA-binding transcription factor activity	GO:0006355//regulation of transcription, DNA-templated;GO:0006357//regulation of transcription by RNA polymerase II;GO:0007275//multicellular organism development
MSTRG.6268	0.84	0.74	2	1.19333	0.79	0.73	0.92	0.813333	0.48	0.98	0.77	0.743333	0.622905	0.681564	Ryr3	10	9	25	11	10	10	6	11	10	Ryr3	Ryanodine receptor 3 [Anabarilius grahami]	Environmental Information Processing;Environmental Information Processing;Human Diseases;Organismal Systems;Organismal Systems;Organismal Systems	Signal transduction;Signal transduction;Neurodegenerative diseases;Endocrine system;Environmental adaptation;Digestive system	ko04020//Calcium signaling pathway;ko04371//Apelin signaling pathway;ko05010//Alzheimer disease;ko04921//Oxytocin signaling pathway;ko04713//Circadian entrainment;ko04970//Salivary secretion	K04963;K04963;K04963;K04963;K04963;K04963	-	-	-
ENSDARG00000035648	4.49	6.32	8.85	6.55333	8.43	6.96	7.21	7.53333	3.82	4.96	3.47	4.08333	0.623093	1.14954	irx4a	175	251	362	383	314	258	158	182	147	irx4a	iroquois homeobox 4a [Source:ZFIN;Acc:ZDB-GENE-040426-1825]	-	-	-	-	GO:0005634//nucleus	GO:0000978//RNA polymerase II proximal promoter sequence-specific DNA binding;GO:0000981//DNA-binding transcription factor activity, RNA polymerase II-specific;GO:0003677//DNA binding	GO:0006355//regulation of transcription, DNA-templated;GO:0006357//regulation of transcription by RNA polymerase II;GO:0030182//neuron differentiation;GO:0042461//photoreceptor cell development;GO:0048468//cell development;GO:0048923//posterior lateral line neuromast hair cell differentiation;GO:0048924//posterior lateral line neuromast mantle cell differentiation
ENSDARG00000099517	27.63	34.15	28.57	30.1167	41.52	38.54	43.57	41.21	19.21	20.22	16.88	18.77	0.623243	1.36835	adss1	2097	2645	2276	3674	3386	3035.87	1547	1447	1395	adss1	adenylosuccinate synthase 1 [Source:NCBI gene;Acc:407989]	Metabolism;Metabolism;Metabolism	Global and overview maps;Nucleotide metabolism;Amino acid metabolism	ko01100//Metabolic pathways;ko00230//Purine metabolism;ko00250//Alanine, aspartate and glutamate metabolism	K01939;K01939;K01939	GO:0005737//cytoplasm	GO:0004019//adenylosuccinate synthase activity;GO:0005525//GTP binding	GO:0006164//purine nucleotide biosynthetic process;GO:0006167//AMP biosynthetic process
ENSDARG00000113250	8.4	13.78	14.86	12.3467	12.65	12.35	11.74	12.2467	7.77	8.24	7.08	7.69667	0.62338	0.991901	C21H5orf24	451	809	857	821	733	529	465	426	413	C21H5orf24	zgc:77058 [Source:NCBI gene;Acc:405836]	-	-	-	-	GO:0005575//cellular_component	GO:0003674//molecular_function	GO:0008150//biological_process
ENSDARG00000087765	161.1	229.52	255.86	215.493	256.08	205.56	217.82	226.487	144.18	135.71	123.32	134.403	0.623701	1.05101	crygm2d10	2659.22	3866.15	4433.51	4927.88	3927.79	3301.12	2525.09	2111.6	2216.96	crygm2d10	crystallin, gamma M2d10 [Source:ZFIN;Acc:ZDB-GENE-071004-96]	-	-	-	-	GO:0005575//cellular_component	GO:0005212//structural constituent of eye lens	GO:0002088//lens development in camera-type eye;GO:0007601//visual perception
ENSDARG00000093422	1.83	1.79	2.28	1.96667	2.54	1.28	1.88	1.9	1.92	1.15	0.61	1.22667	0.623729	0.966102	si:ch211-229b6.1	22	22	28.86	35.65	17.87	20.78	24.56	13	8	si:ch211-229b6.1	si:ch211-229b6.1 [Source:ZFIN;Acc:ZDB-GENE-060503-311]	-	-	-	-	-	-	-
ENSDARG00000017489	0.52	1.6	0.49	0.87	1.92	2.46	1.78	2.05333	1.38	0.09	0.16	0.543333	0.624521	2.36015	ifi45	6	19	6	26	33	19	17	1	2	ifi45	interferon alpha inducible protein 45 [Source:ZFIN;Acc:ZDB-GENE-051030-98]	-	-	-	-	GO:0005739//mitochondrion;GO:0016020//membrane;GO:0016021//integral component of membrane	GO:0003674//molecular_function	GO:0097190//apoptotic signaling pathway
ENSDARG00000039605	89.27	69.42	72.33	77.0067	78.78	72.78	75.46	75.6733	49.5	49.48	45.36	48.1133	0.624794	0.982685	mat1a	4234	3360	3601	4356	3996	3286	2491	2212	2343	mat1a	methionine adenosyltransferase I, alpha [Source:ZFIN;Acc:ZDB-GENE-030131-6127]	Metabolism;Metabolism;Metabolism	Global and overview maps;Global and overview maps;Amino acid metabolism	ko01100//Metabolic pathways;ko01230//Biosynthesis of amino acids;ko00270//Cysteine and methionine metabolism	K00789;K00789;K00789	GO:0005829//cytosol	GO:0000166//nucleotide binding;GO:0004478//methionine adenosyltransferase activity;GO:0005524//ATP binding;GO:0016740//transferase activity;GO:0046872//metal ion binding	GO:0006556//S-adenosylmethionine biosynthetic process;GO:0006730//one-carbon metabolic process
ENSDARG00000028053	0.44	0.61	0.63	0.56	0.3	0.71	0.38	0.463333	0.4	0.37	0.28	0.35	0.625	0.827381	bmp1b	30	28	45	29	42	26	26	25	26	bmp1b	bone morphogenetic protein 1b [Source:ZFIN;Acc:ZDB-GENE-060818-2]	-	-	-	-	-	GO:0004222//metalloendopeptidase activity;GO:0005509//calcium ion binding;GO:0008237//metallopeptidase activity;GO:0008270//zinc ion binding	GO:0006508//proteolysis
ENSDARG00000043148	9.77	13.31	16.42	13.1667	10.73	10.73	9.58	10.3467	8.15	10.38	6.16	8.23	0.625063	0.785823	slc1a3b	315	436	560	404	401	285	280	318	218	slc1a3b	solute carrier family 1 member 3b [Source:ZFIN;Acc:ZDB-GENE-090708-3]	Human Diseases;Organismal Systems;Organismal Systems	Neurodegenerative diseases;Nervous system;Nervous system	ko05016//Huntington disease;ko04721//Synaptic vesicle cycle;ko04724//Glutamatergic synapse	K05614;K05614;K05614	GO:0016020//membrane;GO:0016021//integral component of membrane	GO:0015293//symporter activity	GO:0055085//transmembrane transport
ENSDARG00000092600	0.75	0.95	0.6	0.766667	0.77	0.48	0.49	0.58	0.49	0.54	0.41	0.48	0.626087	0.756522	si:dkey-256e7.5	13	10	9	11	8	5	9	7	6	si:dkey-256e7.5	si:dkey-256e7.5 [Source:ZFIN;Acc:ZDB-GENE-090313-282]	-	-	-	-	-	-	-
ENSDARG00000100986	0.09	0.82	0.75	0.553333	0.4	0.68	0.91	0.663333	0.48	0.35	0.21	0.346667	0.626506	1.1988	CABZ01117503.1	2	18	17	10	17	18	11	7	5	CABZ01117503.1	inhibin beta B chain-like [Source:NCBI gene;Acc:100329520]	Environmental Information Processing;Environmental Information Processing	Signaling molecules and interaction;Signal transduction	ko04060//Cytokine-cytokine receptor interaction;ko04350//TGF-beta signaling pathway	K22687;K22687	GO:0005576//extracellular region;GO:0005615//extracellular space	GO:0005125//cytokine activity;GO:0005179//hormone activity;GO:0008083//growth factor activity	GO:0010862//positive regulation of pathway-restricted SMAD protein phosphorylation;GO:0060395//SMAD protein signal transduction
ENSDARG00000079011	3.35	3.97	4.36	3.89333	3.71	3.66	3.58	3.65	2.58	2.2	2.54	2.44	0.626712	0.9375	col17a1b	223	285	315	280	290	233	183	143	204	col17a1b	collagen, type XVII, alpha 1b [Source:ZFIN;Acc:ZDB-GENE-030131-7145]	-	-	-	-	GO:0005615//extracellular space;GO:0016020//membrane;GO:0016021//integral component of membrane;GO:0031012//extracellular matrix	GO:0005201//extracellular matrix structural constituent	GO:0030198//extracellular matrix organization;GO:0048925//lateral line system development
ENSDARG00000095296	0.61	1.38	0.77	0.92	0.35	0.17	0.99	0.503333	0.67	0.32	0.74	0.576667	0.626812	0.547101	si:ch73-274k23.1	6	14	8	4	2	9	7	3	8	si:ch73-274k23.1	si:ch73-274k23.1 [Source:ZFIN;Acc:ZDB-GENE-100922-246]	-	-	-	-	-	-	-
ENSDARG00000111743	1.1	1.18	1.26	1.18	0.75	2.66	0.96	1.45667	1.14	0.47	0.61	0.74	0.627119	1.23446	LT631676.1	10	11	12	8	28	8	11	4	6	LT631676.1	XP_016371882.1 PREDICTED: inactive tyrosine-protein kinase 7 [Sinocyclocheilus rhinocerous]	-	-	-	-	-	-	GO:0007409//axonogenesis;GO:0018108//peptidyl-tyrosine phosphorylation
ENSDARG00000003854	17.1	17.17	18.71	17.66	15.26	16.12	16.51	15.9633	10.83	10.87	11.54	11.08	0.627407	0.903926	acsl1b	1065	1079	1190	1085	1189	960	678	598	715	acsl1b	acyl-CoA synthetase long chain family member 1b [Source:ZFIN;Acc:ZDB-GENE-040801-88]	Metabolism;Cellular Processes;Organismal Systems;Organismal Systems;Metabolism;Cellular Processes;Metabolism;Metabolism	Global and overview maps;Transport and catabolism;Endocrine system;Endocrine system;Global and overview maps;Cell growth and death;Lipid metabolism;Lipid metabolism	ko01100//Metabolic pathways;ko04146//Peroxisome;ko04920//Adipocytokine signaling pathway;ko03320//PPAR signaling pathway;ko01212//Fatty acid metabolism;ko04216//Ferroptosis;ko00071//Fatty acid degradation;ko00061//Fatty acid biosynthesis	K01897;K01897;K01897;K01897;K01897;K01897;K01897;K01897	GO:0005783//endoplasmic reticulum;GO:0016020//membrane	GO:0004467//long-chain fatty acid-CoA ligase activity;GO:0047676//arachidonate-CoA ligase activity	GO:0000038//very long-chain fatty acid metabolic process;GO:0001676//long-chain fatty acid metabolic process;GO:0008610//lipid biosynthetic process;GO:0035338//long-chain fatty-acyl-CoA biosynthetic process
ENSDARG00000099860	191.37	250.1	219.57	220.347	283.96	268.73	269.14	273.943	174.71	117.95	122.5	138.387	0.628041	1.24324	pkmb	7782	10379	9374	13462	12650	10050	7539	4524	5425	pkmb	pyruvate kinase M1/2b [Source:ZFIN;Acc:ZDB-GENE-040801-230]	Metabolism;Metabolism;Metabolism;Metabolism;Metabolism;Metabolism	Global and overview maps;Nucleotide metabolism;Global and overview maps;Global and overview maps;Carbohydrate metabolism;Carbohydrate metabolism	ko01100//Metabolic pathways;ko00230//Purine metabolism;ko01200//Carbon metabolism;ko01230//Biosynthesis of amino acids;ko00010//Glycolysis / Gluconeogenesis;ko00620//Pyruvate metabolism	K00873;K00873;K00873;K00873;K00873;K00873	GO:0005737//cytoplasm	GO:0000166//nucleotide binding;GO:0000287//magnesium ion binding;GO:0003824//catalytic activity;GO:0004743//pyruvate kinase activity;GO:0005524//ATP binding;GO:0016301//kinase activity;GO:0016740//transferase activity;GO:0030955//potassium ion binding;GO:0046872//metal ion binding	GO:0006096//glycolytic process;GO:0016310//phosphorylation;GO:0032869//cellular response to insulin stimulus
ENSDARG00000040985	13.96	13.03	13.32	13.4367	13.79	12.68	10.85	12.44	10.97	7.69	6.66	8.44	0.628132	0.925825	itgbl1	354	337	354	409	372	253	294	185	182	itgbl1	integrin, beta-like 1 [Source:ZFIN;Acc:ZDB-GENE-050522-410]	-	-	-	-	GO:0005925//focal adhesion	GO:0005178//integrin binding	GO:0007160//cell-matrix adhesion;GO:0007229//integrin-mediated signaling pathway;GO:0016477//cell migration;GO:0033627//cell adhesion mediated by integrin
ENSDARG00000071413	4.12	12.53	3.25	6.63333	4.34	3.82	11.84	6.66667	3.98	4.77	3.75	4.16667	0.628141	1.00503	mier2	274	274	231	348	306	237	286	318	276	mier2	mesoderm induction early response 1, family member 2 [Source:ZFIN;Acc:ZDB-GENE-050208-795]	-	-	-	-	GO:0005634//nucleus;GO:0005654//nucleoplasm	GO:0001103//RNA polymerase II repressing transcription factor binding;GO:0003714//transcription corepressor activity;GO:0042826//histone deacetylase binding	GO:0000122//negative regulation of transcription by RNA polymerase II;GO:0016575//histone deacetylation
ENSDARG00000045789	2.13	1.97	2.93	2.34333	2.43	2.19	1.86	2.16	1.23	1.69	1.5	1.47333	0.628734	0.921764	srgap1b	172	170	249	230	205	139	104	128	129	srgap1b	SLIT-ROBO Rho GTPase activating protein 1b [Source:ZFIN;Acc:ZDB-GENE-041210-103]	Organismal Systems	Development	ko04360//Axon guidance	K07526	GO:0005737//cytoplasm	GO:0005096//GTPase activator activity;GO:0005515//protein binding	GO:0007165//signal transduction;GO:0030336//negative regulation of cell migration
MSTRG.16010	0.24	0.6	1.1	0.646667	0.49	0.19	0.24	0.306667	0.41	0.47	0.34	0.406667	0.628866	0.474227	--	4.52	11.37	21.52	10.58	4.11	4.03	8.08	8.31	6.93	--	S-phase kinase-associated 2-like isoform X2 [Labeo rohita]	-	-	-	-	-	-	-
ENSDARG00000012667	4.18	6.35	6.42	5.65	7.44	7.31	6.88	7.21	3.8	4.05	2.81	3.55333	0.628909	1.27611	tfap2b	394	610	635	817	797	595	380	360	288	tfap2b	transcription factor AP-2 beta [Source:ZFIN;Acc:ZDB-GENE-050417-394]	-	-	-	-	GO:0005634//nucleus	GO:0003700//DNA-binding transcription factor activity	GO:0006355//regulation of transcription, DNA-templated
ENSDARG00000013025	5	4.65	5.04	4.89667	5.27	4.35	5.13	4.91667	3.32	3.21	2.71	3.08	0.628999	1.00408	ints6	383	364	406	471	386	361	270	232	226	ints6	integrator complex subunit 6 [Source:ZFIN;Acc:ZDB-GENE-070906-1]	-	-	-	-	GO:0032039//integrator complex	-	GO:0034472//snRNA 3'-end processing
ENSDARG00000020866	140.2	88.71	104.33	111.08	53.51	60.4	59.83	57.9133	69.66	71.92	68.09	69.89	0.629186	0.521366	apoa4b.2	2554.73	1663.87	2014.98	1144.8	1286.47	1001.53	1366.67	1240.47	1354.94	apoa4b.2	apolipoprotein A-IV b, tandem duplicate 2 [Source:ZFIN;Acc:ZDB-GENE-030131-3143]	-	-	-	-	GO:0005576//extracellular region	GO:0008289//lipid binding	GO:0006869//lipid transport;GO:0042157//lipoprotein metabolic process
ENSDARG00000069801	37.58	60.61	66.48	54.89	67.73	54.86	59.11	60.5667	38.92	39.27	25.42	34.5367	0.629198	1.10342	crygm2d12	580.02	954.6	1077.01	1218.49	979.99	837.54	637.31	571.29	427.19	crygm2d12	crystallin, gamma M2d12 [Source:ZFIN;Acc:ZDB-GENE-070822-19]	-	-	-	-	GO:0005575//cellular_component	GO:0005212//structural constituent of eye lens	GO:0002088//lens development in camera-type eye;GO:0007601//visual perception
ENSDARG00000030781	12.08	14.42	14.55	13.6833	13.65	11.2	11.47	12.1067	9.41	8.55	7.87	8.61	0.629233	0.884775	acads	350	429	416	464	378	307	289	235	250	acads	acyl-CoA dehydrogenase short chain [Source:ZFIN;Acc:ZDB-GENE-040808-64]	Metabolism;Metabolism;Metabolism;Metabolism;Metabolism;Metabolism;Metabolism;Metabolism	Global and overview maps;Global and overview maps;Global and overview maps;Amino acid metabolism;Lipid metabolism;Metabolism of other amino acids;Carbohydrate metabolism;Carbohydrate metabolism	ko01100//Metabolic pathways;ko01200//Carbon metabolism;ko01212//Fatty acid metabolism;ko00280//Valine, leucine and isoleucine degradation;ko00071//Fatty acid degradation;ko00410//beta-Alanine metabolism;ko00640//Propanoate metabolism;ko00650//Butanoate metabolism	K00248;K00248;K00248;K00248;K00248;K00248;K00248;K00248	-	GO:0003995//acyl-CoA dehydrogenase activity;GO:0004085//butyryl-CoA dehydrogenase activity;GO:0016491//oxidoreductase activity;GO:0016627//oxidoreductase activity, acting on the CH-CH group of donors;GO:0050660//flavin adenine dinucleotide binding	GO:0046359//butyrate catabolic process;GO:0055114//oxidation-reduction process
ENSDARG00000098591	1985.6	2119.71	2527.53	2210.95	1781.43	1728.45	1739.2	1749.69	1425.36	1281.77	1467.35	1391.49	0.629365	0.791377	tubb2b	58667.5	63911.9	78392.9	61362.2	59115.8	47179	44683.8	35699.3	47216.6	tubb2b	tubulin, beta 2b [Source:ZFIN;Acc:ZDB-GENE-030131-722]	Cellular Processes;Cellular Processes	Transport and catabolism;Cellular community - eukaryotes	ko04145//Phagosome;ko04540//Gap junction	K07375;K07375	GO:0005874//microtubule	GO:0003924//GTPase activity;GO:0005200//structural constituent of cytoskeleton;GO:0005525//GTP binding	GO:0007017//microtubule-based process
ENSDARG00000114583	1.28	0.87	0.98	1.04333	0.98	0.85	0.73	0.853333	0.67	0.69	0.61	0.656667	0.629393	0.817891	BX890543.1	154	107	124	138	119	81	86	79	80	BX890543.1	CBN81752.1 Pol polyprotein [Dicentrarchus labrax]	-	-	-	-	-	GO:0003676//nucleic acid binding;GO:0008270//zinc ion binding	GO:0015074//DNA integration
ENSDARG00000075330	0.85	1.67	0.64	1.05333	1.51	1.37	1.72	1.53333	0.98	0.45	0.56	0.663333	0.629747	1.4557	phox2ba	14	28	11	29	26	26	17	7	10	phox2ba	paired like homeobox 2Ba [Source:ZFIN;Acc:ZDB-GENE-090313-51]	-	-	-	-	-	GO:0000981//DNA-binding transcription factor activity, RNA polymerase II-specific;GO:0003677//DNA binding	GO:0006355//regulation of transcription, DNA-templated
ENSDARG00000076020	0.83	0.91	1.15	0.963333	1.02	0.97	0.79	0.926667	0.62	0.74	0.46	0.606667	0.629758	0.961938	pappa2	105	118	153	150	142	92	84	88	63	pappa2	pappalysin 2 [Source:ZFIN;Acc:ZDB-GENE-070912-525]	-	-	-	-	-	GO:0008233//peptidase activity;GO:0008237//metallopeptidase activity;GO:0008270//zinc ion binding	GO:0001525//angiogenesis;GO:0006508//proteolysis;GO:0008593//regulation of Notch signaling pathway;GO:0030903//notochord development;GO:0051216//cartilage development
ENSDARG00000062054	9.49	8.02	8.27	8.59333	11.68	8.54	9.46	9.89333	5.3	6.26	4.68	5.41333	0.629946	1.15128	cpt1ab	650	564	593	930	679	594	379	402	349	cpt1ab	carnitine palmitoyltransferase 1Ab (liver) [Source:ZFIN;Acc:ZDB-GENE-030131-3250]	Organismal Systems;Organismal Systems;Metabolism;Metabolism	Endocrine system;Endocrine system;Global and overview maps;Lipid metabolism	ko04920//Adipocytokine signaling pathway;ko03320//PPAR signaling pathway;ko01212//Fatty acid metabolism;ko00071//Fatty acid degradation	K08765;K08765;K08765;K08765	-	GO:0016746//transferase activity, transferring acyl groups	-
MSTRG.906	1.66	1.98	2.82	2.15333	2.07	2.22	2.34	2.21	1.2	1.73	1.14	1.35667	0.630031	1.02632	Sim2	55	67	98	80	85	71	42	54	41	Sim2	single-minded2-like, partial [Scleropages formosus]	-	-	-	-	GO:0031981//nuclear lumen	GO:0003676//nucleic acid binding;GO:0046983//protein dimerization activity;GO:0060089//molecular transducer activity	GO:0006357//regulation of transcription by RNA polymerase II;GO:0009790//embryo development;GO:0030323//respiratory tube development;GO:0048869//cellular developmental process
ENSDARG00000097934	0.66	0.54	0.56	0.586667	0.7	0.61	0.98	0.763333	0.38	0.49	0.24	0.37	0.630682	1.30114	si:dkey-221l4.10	14	9	10.39	13.29	12	19	6.65	9.09	5.54	si:dkey-221l4.10	si:dkey-221l4.10 [Source:ZFIN;Acc:ZDB-GENE-131121-493]	-	-	-	-	GO:0005887//integral component of plasma membrane;GO:0016020//membrane;GO:0016021//integral component of membrane;GO:0033270//paranode region of axon;GO:0043220//Schmidt-Lanterman incisure	GO:0019911//structural constituent of myelin sheath	GO:0031641//regulation of myelination
ENSDARG00000017007	4.16	5.45	7.26	5.62333	7.24	6	6.19	6.47667	3.1	4.16	3.38	3.54667	0.630705	1.15175	nr4a2a	204	297	399	421	366	308	181	210	182	nr4a2a	nuclear receptor subfamily 4, group A, member 2a [Source:ZFIN;Acc:ZDB-GENE-990415-184]	Organismal Systems;Organismal Systems	Endocrine system;Endocrine system	ko04928//Parathyroid hormone synthesis, secretion and action;ko04925//Aldosterone synthesis and secretion	K08558;K08558	GO:0005634//nucleus;GO:0005667//transcription factor complex;GO:0005737//cytoplasm	GO:0000978//RNA polymerase II proximal promoter sequence-specific DNA binding;GO:0000981//DNA-binding transcription factor activity, RNA polymerase II-specific;GO:0003677//DNA binding;GO:0003700//DNA-binding transcription factor activity;GO:0004879//nuclear receptor activity;GO:0008270//zinc ion binding;GO:0035259//glucocorticoid receptor binding;GO:0043565//sequence-specific DNA binding;GO:00468…	GO:0001780//neutrophil homeostasis;GO:0006355//regulation of transcription, DNA-templated;GO:0006357//regulation of transcription by RNA polymerase II;GO:0021884//forebrain neuron development;GO:0021953//central nervous system neuron differentiation;GO:0021954//central nervous system neuron development;GO:0030522//intracellular receptor signaling pathway;GO:0071376//cellular response to corticotr…
ENSDARG00000039352	0.6	0.84	0.51	0.65	0.49	0.6	0.5	0.53	0.38	0.52	0.33	0.41	0.630769	0.815385	pald1b	38	53	34	37	43	30	26	34	23	pald1b	phosphatase domain containing paladin 1b [Source:ZFIN;Acc:ZDB-GENE-070424-88]	-	-	-	-	GO:0005737//cytoplasm	GO:0004725//protein tyrosine phosphatase activity	GO:0035335//peptidyl-tyrosine dephosphorylation
ENSDARG00000098526	5.28	5.63	9	6.63667	6.86	6.54	5.5	6.3	4.63	4.41	3.53	4.19	0.631341	0.949272	gpr75	258	281	462	391	370	247	240	203	188	gpr75	G protein-coupled receptor 75 [Source:ZFIN;Acc:ZDB-GENE-100316-3]	-	-	-	-	GO:0005886//plasma membrane;GO:0016020//membrane;GO:0016021//integral component of membrane	GO:0004930//G protein-coupled receptor activity;GO:0016493//C-C chemokine receptor activity	GO:0007186//G protein-coupled receptor signaling pathway;GO:0070098//chemokine-mediated signaling pathway
ENSDARG00000090145	1	1.57	2.51	1.69333	1.51	2.28	1.57	1.78667	1.17	1.27	0.77	1.07	0.63189	1.05512	tmem240b	25	40	66	44	66	36	31	30	21	tmem240b	transmembrane protein 240b [Source:ZFIN;Acc:ZDB-GENE-131127-474]	-	-	-	-	-	-	-
ENSDARG00000105182	1.54	2.02	1.55	1.70333	1.62	1.04	1.26	1.30667	1.13	1.23	0.87	1.07667	0.632094	0.767123	ntan1	36	48	38	44	28	27	28	27	22	ntan1	N-terminal asparagine amidase [Source:ZFIN;Acc:ZDB-GENE-040426-1896]	-	-	-	-	-	GO:0008418//protein-N-terminal asparagine amidohydrolase activity	-
ENSDARG00000005559	3.67	3.98	5.68	4.44333	5.53	4.7	5.33	5.18667	3.15	3.26	2.02	2.81	0.632408	1.16729	pou4f1	189	209	307	332	280	252	172	158	113	pou4f1	POU class 4 homeobox 1 [Source:ZFIN;Acc:ZDB-GENE-000523-2]	-	-	-	-	GO:0005634//nucleus	GO:0000978//RNA polymerase II proximal promoter sequence-specific DNA binding;GO:0000981//DNA-binding transcription factor activity, RNA polymerase II-specific;GO:0003677//DNA binding;GO:0003700//DNA-binding transcription factor activity	GO:0006355//regulation of transcription, DNA-templated;GO:0006357//regulation of transcription by RNA polymerase II;GO:0007507//heart development
ENSDARG00000077489	0.95	1.07	1.06	1.02667	0.82	0.61	0.92	0.783333	0.57	0.83	0.55	0.65	0.633117	0.762987	lrfn2b	48	57	61	66	44	52	36	50	32	lrfn2b	leucine rich repeat and fibronectin type III domain containing 2b [Source:ZFIN;Acc:ZDB-GENE-121214-111]	-	-	-	-	GO:0009986//cell surface;GO:0016020//membrane;GO:0016021//integral component of membrane;GO:0099061//integral component of postsynaptic density membrane	GO:0005515//protein binding	-
ENSDARG00000075183	1.24	1.4	1.75	1.46333	1.66	1.71	1.1	1.49	0.89	1.3	0.59	0.926667	0.633257	1.01822	rnf220b	60	68	78	95	85	55	35	48	35	rnf220b	ring finger protein 220b [Source:ZFIN;Acc:ZDB-GENE-081104-195]	-	-	-	-	-	GO:0004842//ubiquitin-protein transferase activity;GO:0046872//metal ion binding;GO:0061630//ubiquitin protein ligase activity	GO:0016567//protein ubiquitination
ENSDARG00000088357	16.89	19.76	17.79	18.1467	18.8	14.91	15.46	16.39	12.21	11.37	10.9	11.4933	0.633358	0.903196	acadl	558	666	617	724	570	469	428	354	392	acadl	acyl-CoA dehydrogenase long chain [Source:ZFIN;Acc:ZDB-GENE-040426-771]	Metabolism;Organismal Systems;Metabolism;Metabolism	Global and overview maps;Endocrine system;Global and overview maps;Lipid metabolism	ko01100//Metabolic pathways;ko03320//PPAR signaling pathway;ko01212//Fatty acid metabolism;ko00071//Fatty acid degradation	K00255;K00255;K00255;K00255	GO:0005739//mitochondrion;GO:0005759//mitochondrial matrix	GO:0003995//acyl-CoA dehydrogenase activity;GO:0004466//long-chain-acyl-CoA dehydrogenase activity;GO:0016401//palmitoyl-CoA oxidase activity;GO:0016491//oxidoreductase activity;GO:0016627//oxidoreductase activity, acting on the CH-CH group of donors;GO:0050660//flavin adenine dinucleotide binding	GO:0019254//carnitine metabolic process, CoA-linked;GO:0033539//fatty acid beta-oxidation using acyl-CoA dehydrogenase;GO:0042758//long-chain fatty acid catabolic process;GO:0055114//oxidation-reduction process
ENSDARG00000069843	1.76	1.67	2.08	1.83667	1.05	1.23	0.93	1.07	0.96	1.51	1.02	1.16333	0.633394	0.582577	kctd12.1	62	60	77	43	50	30	36	50	39	kctd12.1	potassium channel tetramerisation domain containing 12.1 [Source:ZFIN;Acc:ZDB-GENE-030902-5]	-	-	-	-	GO:0042734//presynaptic membrane;GO:0045211//postsynaptic membrane	GO:0005515//protein binding	GO:0021986//habenula development;GO:0048814//regulation of dendrite morphogenesis;GO:0051260//protein homooligomerization
ENSDARG00000103750	11.31	19.02	13.34	14.5567	9.06	9.41	7.89	8.78667	9	8.7	10.03	9.24333	0.63499	0.603618	si:ch211-246m6.5	954	983	1088	812	907	552	659	593	860	si:ch211-246m6.5	si:ch211-246m6.5 [Source:ZFIN;Acc:ZDB-GENE-050208-577]	-	-	-	-	-	GO:0005509//calcium ion binding	-
MSTRG.11848	0.4	0.82	0.59	0.603333	0.56	1.16	0.71	0.81	0.72	0.23	0.2	0.383333	0.635359	1.34254	--	11	23	17	18	37	18	21	6	6	--	hypothetical protein DPX16_9749 [Anabarilius grahami]	-	-	-	-	-	-	-
ENSDARG00000038235	1.43	1.44	1.55	1.47333	1.02	0.9	0.63	0.85	1.06	0.6	1.15	0.936667	0.635747	0.576923	pkdccb	86.17	89	98.07	72	63	35	68	34	76	pkdccb	protein kinase domain containing, cytoplasmic b [Source:ZFIN;Acc:ZDB-GENE-130530-599]	-	-	-	-	GO:0016020//membrane;GO:0016021//integral component of membrane	GO:0004672//protein kinase activity;GO:0004715//non-membrane spanning protein tyrosine kinase activity;GO:0005524//ATP binding	GO:0006468//protein phosphorylation;GO:0018108//peptidyl-tyrosine phosphorylation;GO:0048701//embryonic cranial skeleton morphogenesis
ENSDARG00000009438	7.23	11.01	12.7	10.3133	13.69	11.14	11.1	11.9767	6.32	6.9	6.45	6.55667	0.635747	1.16128	myog	301	412	443	584	475	402	345	290	290	myog	myogenin [Source:ZFIN;Acc:ZDB-GENE-980526-265]	-	-	-	-	GO:0005634//nucleus	GO:0000978//RNA polymerase II proximal promoter sequence-specific DNA binding;GO:0000981//DNA-binding transcription factor activity, RNA polymerase II-specific;GO:0003677//DNA binding;GO:0046983//protein dimerization activity	GO:0006355//regulation of transcription, DNA-templated;GO:0006357//regulation of transcription by RNA polymerase II;GO:0007517//muscle organ development;GO:0007519//skeletal muscle tissue development;GO:0014823//response to activity;GO:0014835//myoblast differentiation involved in skeletal muscle regeneration;GO:0014844//myoblast proliferation involved in skeletal muscle regeneration;GO:0030154//…
ENSDARG00000094801	0.88	1.39	1.52	1.26333	1.21	1.68	1.35	1.41333	1.08	0.84	0.49	0.803333	0.635884	1.11873	l3mbtl1	10	16	18	16	22	14	13	9	6	l3mbtl1	L3MBTL histone methyl-lysine binding protein 1 [Source:ZFIN;Acc:ZDB-GENE-090313-102]	-	-	-	-	GO:0005634//nucleus	GO:0003682//chromatin binding;GO:0035064//methylated histone binding;GO:0042393//histone binding	GO:0045892//negative regulation of transcription, DNA-templated
ENSDARG00000061735	161.92	195.61	191.12	182.883	150.38	146.71	154.29	150.46	113.37	119.46	116.15	116.327	0.63607	0.82271	hnrnpm	7757	9547	9607.42	8363.63	8075.47	6690.96	5757.27	5383.36	6068.16	hnrnpm	heterogeneous nuclear ribonucleoprotein M [Source:ZFIN;Acc:ZDB-GENE-030131-6898]	Genetic Information Processing	Transcription	ko03040//Spliceosome	K12887	GO:0005634//nucleus;GO:0005737//cytoplasm;GO:0071014//post-mRNA release spliceosomal complex;GO:1990904//ribonucleoprotein complex	GO:0003676//nucleic acid binding;GO:0003723//RNA binding;GO:0003729//mRNA binding	GO:0000380//alternative mRNA splicing, via spliceosome;GO:0000398//mRNA splicing, via spliceosome;GO:2000815//regulation of mRNA stability involved in response to oxidative stress
MSTRG.15273	0.48	0.59	0.58	0.55	0.41	0.63	0.92	0.653333	0.34	0.38	0.33	0.35	0.636364	1.18788	Syn2	4	5	5	4	6	7	3	3	3	Syn2	synapsin-3 [Danio rerio]	-	-	-	-	GO:0014069//postsynaptic density;GO:0033267//axon part;GO:0044433//cytoplasmic vesicle part	GO:0005515//protein binding	GO:0001505//regulation of neurotransmitter levels;GO:0007267//cell-cell signaling
ENSDARG00000068507	757.28	1114.77	1230.19	1034.08	1077.03	1018.1	1012.25	1035.79	668.66	658.91	647.07	658.213	0.636521	1.00166	crybb1	13315	20003	22705	22076	20721	16339	12476	10920	12390	crybb1	crystallin, beta B1 [Source:ZFIN;Acc:ZDB-GENE-010813-1]	-	-	-	-	-	GO:0005212//structural constituent of eye lens	GO:0002088//lens development in camera-type eye;GO:0007601//visual perception
ENSDARG00000003189	147.43	166.45	177.13	163.67	131.81	131.71	126.02	129.847	109.52	97.81	105.3	104.21	0.636708	0.793344	psmd1	9079	10460	11450	9458	9389	7122	7156	5678	7062	psmd1	proteasome 26S subunit, non-ATPase 1 [Source:ZFIN;Acc:ZDB-GENE-040426-810]	Genetic Information Processing	Folding, sorting and degradation	ko03050//Proteasome	K03032	GO:0000502//proteasome complex;GO:0005634//nucleus;GO:0008540//proteasome regulatory particle, base subcomplex;GO:0016020//membrane;GO:0016021//integral component of membrane;GO:0022624//proteasome accessory complex;GO:0034515//proteasome storage granule	GO:0004175//endopeptidase activity;GO:0030234//enzyme regulator activity	GO:0042176//regulation of protein catabolic process;GO:0043161//proteasome-mediated ubiquitin-dependent protein catabolic process;GO:0050790//regulation of catalytic activity
ENSDARG00000104696	5.61	4.73	5	5.11333	4.45	4.06	4.66	4.39	3.52	3.2	3.05	3.25667	0.636897	0.85854	apooa	93	80	87	86	78	71	62	50	55	apooa	apolipoprotein O, a [Source:NCBI gene;Acc:641319]	-	-	-	-	GO:0005739//mitochondrion;GO:0005743//mitochondrial inner membrane;GO:0016020//membrane;GO:0016021//integral component of membrane;GO:0061617//MICOS complex	GO:0003674//molecular_function	GO:0042407//cristae formation
MSTRG.12534	3.73	5.69	4.13	4.51667	3.61	2.55	4.39	3.51667	2.53	3.27	2.83	2.87667	0.6369	0.778598	--	86	134	100	97	68	93	62	71	71	--	-	-	-	-	-	-	-	-
ENSDARG00000099332	0.7	0.31	0.67	0.56	0.07	0.61	0.34	0.34	0.52	0.33	0.22	0.356667	0.636905	0.607143	ly6m5	9	4	9	1	9	4	7	4	3	ly6m5	lymphocyte antigen 6 family member M5 [Source:ZFIN;Acc:ZDB-GENE-131127-265]	Human Diseases;Organismal Systems	Cancers;Immune system	ko05205//Proteoglycans in cancer;ko04610//Complement and coagulation cascades	K03985;K03985	-	-	-
ENSDARG00000001889	968.34	1108.95	1339.83	1139.04	993.37	918.05	914.65	942.023	728.44	716.41	732.57	725.807	0.637209	0.827033	tuba1a	28045.4	32775.3	40734.1	33540.5	30778.1	24321	22384.5	19558.7	23106.5	tuba1a	tubulin, alpha 1a [Source:ZFIN;Acc:ZDB-GENE-090507-4]	Cellular Processes;Cellular Processes;Cellular Processes;Cellular Processes	Cellular community - eukaryotes;Transport and catabolism;Cell growth and death;Cellular community - eukaryotes	ko04530//Tight junction;ko04145//Phagosome;ko04210//Apoptosis;ko04540//Gap junction	K07374;K07374;K07374;K07374	GO:0005737//cytoplasm;GO:0005856//cytoskeleton;GO:0005874//microtubule	GO:0000166//nucleotide binding;GO:0003924//GTPase activity;GO:0005200//structural constituent of cytoskeleton;GO:0005525//GTP binding	GO:0000226//microtubule cytoskeleton organization;GO:0000278//mitotic cell cycle;GO:0007017//microtubule-based process;GO:0021634//optic nerve formation;GO:0043066//negative regulation of apoptotic process
ENSDARG00000105498	1.45	1.71	0.73	1.29667	1.19	1.94	1.52	1.55	0.87	0.86	0.75	0.826667	0.637532	1.19537	TSC22D3	20.76	25.03	10.93	19.85	32.17	19.9	13.27	11.66	11.75	TSC22D3	si:ch211-220e11.3 [Source:ZFIN;Acc:ZDB-GENE-160114-28]	-	-	-	-	-	-	GO:0006357//regulation of transcription by RNA polymerase II
MSTRG.7749	17.76	19.06	18.43	18.4167	17.95	18.45	18.42	18.2733	14.15	9.53	11.55	11.7433	0.637647	0.992217	COL14A1	168	184	183	198	202	160	142	85	119	COL14A1	collagen alpha-1(XIV) chain [Danio rerio]	Organismal Systems	Digestive system	ko04974//Protein digestion and absorption	K08133	-	GO:0003723//RNA binding	GO:0001558//regulation of cell growth;GO:0001894//tissue homeostasis;GO:0022607//cellular component assembly;GO:0022610//biological adhesion;GO:0030198//extracellular matrix organization
ENSDARG00000089838	0.78	0.95	0.48	0.736667	0.71	0.71	0.43	0.616667	0.37	0.48	0.56	0.47	0.638009	0.837104	si:dkey-262k9.4	20	24	13	19	21	10	10	9	13	si:dkey-262k9.4	si:dkey-262k9.4 [Source:ZFIN;Acc:ZDB-GENE-131121-545]	-	-	-	-	GO:0016020//membrane	GO:0017080//sodium channel regulator activity;GO:0099106//ion channel regulator activity	GO:0043269//regulation of ion transport;GO:2000649//regulation of sodium ion transmembrane transporter activity
ENSDARG00000109276	0.78	0.38	0.47	0.543333	0.25	0.38	0.11	0.246667	0.28	0.36	0.4	0.346667	0.638037	0.453988	CABZ01068367.1	16	8	10	6	9	2	6	7	9	CABZ01068367.1	uncharacterized LOC100332446 [Source:NCBI gene;Acc:100332446]	-	-	-	-	-	-	-
ENSDARG00000037997	323.43	391.28	457.94	390.883	335.26	299.79	297.29	310.78	240.12	265.18	243.18	249.493	0.638281	0.795071	tubb5	14133	17448	21006	17079	15164	11927	11133	10923	11573	tubb5	tubulin, beta 5 [Source:ZFIN;Acc:ZDB-GENE-031110-4]	Cellular Processes;Cellular Processes	Transport and catabolism;Cellular community - eukaryotes	ko04145//Phagosome;ko04540//Gap junction	K07375;K07375	GO:0005737//cytoplasm;GO:0005856//cytoskeleton;GO:0005874//microtubule	GO:0000166//nucleotide binding;GO:0003924//GTPase activity;GO:0005198//structural molecule activity;GO:0005200//structural constituent of cytoskeleton;GO:0005525//GTP binding	GO:0000226//microtubule cytoskeleton organization;GO:0000278//mitotic cell cycle;GO:0007017//microtubule-based process;GO:0031101//fin regeneration
ENSDARG00000043680	44.03	44.04	47.01	45.0267	36.57	36.75	36.95	36.7567	27.01	29.78	29.45	28.7467	0.638436	0.816331	ylpm1	4487	4590	5032	4341	4341	3449	2915	2858	3277	ylpm1	YLP motif containing 1 [Source:ZFIN;Acc:ZDB-GENE-030131-2196]	-	-	-	-	GO:0005634//nucleus	-	-
ENSDARG00000061011	0.26	0.7	0.73	0.563333	0.44	0.31	0.22	0.323333	0.39	0.22	0.47	0.36	0.639053	0.573964	hlfb	5	14	15	10	7	4	8	4	10	hlfb	HLF transcription factor, PAR bZIP family member b [Source:ZFIN;Acc:ZDB-GENE-110420-3]	Organismal Systems	Environmental adaptation	ko04711//Circadian rhythm - fly	K09057	GO:0005634//nucleus	GO:0003677//DNA binding;GO:0003700//DNA-binding transcription factor activity	GO:0006355//regulation of transcription, DNA-templated;GO:0006357//regulation of transcription by RNA polymerase II
ENSDARG00000035918	16.91	19.54	19.98	18.81	12.18	11.2	13.21	12.1967	13.97	10.4	11.71	12.0267	0.639376	0.648414	bzw2	358	414	424	322	272	277	334	216	274	bzw2	basic leucine zipper and W2 domains 2 [Source:NCBI gene;Acc:393892]	-	-	-	-	-	GO:0005515//protein binding	-
ENSDARG00000076830	22.24	20.61	17.42	20.09	22.91	19.24	18.41	20.1867	13.84	12.82	11.92	12.86	0.640119	1.00481	si:dkey-65b12.6	1230	1164	999	1463	1222	884	853	634	733	si:dkey-65b12.6	si:dkey-65b12.6 [Source:ZFIN;Acc:ZDB-GENE-060526-329]	-	-	-	-	GO:0005615//extracellular space;GO:0031012//extracellular matrix	GO:0005515//protein binding	-
ENSDARG00000020084	0.69	0.66	0.79	0.713333	0.72	0.77	0.56	0.683333	0.52	0.41	0.44	0.456667	0.640187	0.957944	tg	109	106	131	132	141	81	87	61	75	tg	thyroglobulin [Source:ZFIN;Acc:ZDB-GENE-030519-1]	-	-	-	-	-	-	-
ENSDARG00000075337	12.29	14.3	12.17	12.92	9.83	9.01	8.62	9.15333	7.86	7.89	9.07	8.27333	0.640351	0.708462	lars2	439	499	496	382	388	281	284	249	347	lars2	leucyl-tRNA synthetase 2, mitochondrial [Source:ZFIN;Acc:ZDB-GENE-070928-3]	Genetic Information Processing	Translation	ko00970//Aminoacyl-tRNA biosynthesis	K01869	GO:0005739//mitochondrion	GO:0000166//nucleotide binding;GO:0002161//aminoacyl-tRNA editing activity;GO:0004812//aminoacyl-tRNA ligase activity;GO:0004823//leucine-tRNA ligase activity;GO:0005524//ATP binding;GO:0016874//ligase activity	GO:0006412//translation;GO:0006418//tRNA aminoacylation for protein translation;GO:0006429//leucyl-tRNA aminoacylation;GO:0032543//mitochondrial translation;GO:0106074//aminoacyl-tRNA metabolism involved in translational fidelity
ENSDARG00000068515	0.36	0.85	0.57	0.593333	0.29	1.03	0.34	0.553333	0.4	0.15	0.59	0.38	0.640449	0.932584	chs1	15	29	21	14	38	23	26	9	17	chs1	chitin synthase 1 [Source:ZFIN;Acc:ZDB-GENE-030131-1188]	Metabolism;Metabolism	Global and overview maps;Carbohydrate metabolism	ko01100//Metabolic pathways;ko00520//Amino sugar and nucleotide sugar metabolism	K00698;K00698	GO:0016020//membrane;GO:0016021//integral component of membrane;GO:0030428//cell septum;GO:0071944//cell periphery	GO:0004100//chitin synthase activity;GO:0016758//transferase activity, transferring hexosyl groups	GO:0006031//chitin biosynthetic process
ENSDARG00000076362	0.84	0.82	1.15	0.936667	0.61	0.89	0.89	0.796667	0.39	0.58	0.83	0.6	0.640569	0.850534	tmem260	57	57	82	47	69	55	28	37	60	tmem260	transmembrane protein 260 [Source:ZFIN;Acc:ZDB-GENE-030131-4198]	-	-	-	-	-	-	-
ENSDARG00000021241	1.15	0.78	1.02	0.983333	0.8	0.43	0.26	0.496667	0.66	0.63	0.6	0.63	0.640678	0.505085	zgc:165604	36.97	27	36.69	41.38	26.48	11.35	30.76	28.32	28.14	zgc:165604	zgc:165604 [Source:ZFIN;Acc:ZDB-GENE-070615-34]	Environmental Information Processing	Signaling molecules and interaction	ko04514//Cell adhesion molecules (CAMs)	K06791	GO:0016020//membrane;GO:0016021//integral component of membrane	GO:0003674//molecular_function	GO:0008150//biological_process
ENSDARG00000098315	6.3	7.08	9.66	7.68	5.77	5.94	5.32	5.67667	3.93	4.95	5.89	4.92333	0.641059	0.739149	cyp1a	297	312	453	327	301	225	192	221	294	cyp1a	cytochrome P450, family 1, subfamily A [Source:ZFIN;Acc:ZDB-GENE-011219-1]	Metabolism;Metabolism;Metabolism;Metabolism;Metabolism	Global and overview maps;Metabolism of cofactors and vitamins;Xenobiotics biodegradation and metabolism;Lipid metabolism;Amino acid metabolism	ko01100//Metabolic pathways;ko00830//Retinol metabolism;ko00980//Metabolism of xenobiotics by cytochrome P450;ko00140//Steroid hormone biosynthesis;ko00380//Tryptophan metabolism	K07408;K07408;K07408;K07408;K07408	GO:0005783//endoplasmic reticulum;GO:0005789//endoplasmic reticulum membrane;GO:0016020//membrane;GO:0043231//intracellular membrane-bounded organelle	GO:0004497//monooxygenase activity;GO:0005506//iron ion binding;GO:0016491//oxidoreductase activity;GO:0016705//oxidoreductase activity, acting on paired donors, with incorporation or reduction of molecular oxygen;GO:0016712//oxidoreductase activity, acting on paired donors, with incorporation or reduction of molecular oxygen, reduced flavin or flavoprotein as one donor, and incorporation of one …	GO:0006725//cellular aromatic compound metabolic process;GO:0009410//response to xenobiotic stimulus;GO:0055114//oxidation-reduction process;GO:0071407//cellular response to organic cyclic compound;GO:0071466//cellular response to xenobiotic stimulus
ENSDARG00000069495	0.91	0.31	0.68	0.633333	0.44	0.55	0.28	0.423333	0.52	0.34	0.36	0.406667	0.642105	0.668421	tmem179b	12	4	9	7	8	4	8	4	6	tmem179b	transmembrane protein 179B [Source:ZFIN;Acc:ZDB-GENE-091204-145]	-	-	-	-	GO:0016020//membrane;GO:0016021//integral component of membrane	-	-
ENSDARG00000043154	174.73	184.89	182.97	180.863	130.18	121.92	120.94	124.347	127.88	119.75	100.86	116.163	0.642271	0.687517	ucp2	4998	5397	5494	4341	4037	3176	3881	3229	3142	ucp2	uncoupling protein 2 [Source:NCBI gene;Acc:555812]	-	-	-	-	GO:0016020//membrane;GO:0016021//integral component of membrane;GO:0031966//mitochondrial membrane	-	GO:0006839//mitochondrial transport
ENSDARG00000089717	1.06	0.61	0.79	0.82	0.61	0.89	0.26	0.586667	0.72	0.39	0.47	0.526667	0.642276	0.715447	qpct	21	13	16	14	21	5	16	7	10	qpct	glutaminyl-peptide cyclotransferase [Source:ZFIN;Acc:ZDB-GENE-130827-1]	-	-	-	-	-	GO:0016603//glutaminyl-peptide cyclotransferase activity	-
ENSDARG00000088709	1.06	0.78	0.9	0.913333	0.99	0.77	0.87	0.876667	0.64	0.63	0.49	0.586667	0.642336	0.959854	tnfaip8l3	36	27	32	39	30	27	23	20	18	tnfaip8l3	tumor necrosis factor, alpha-induced protein 8-like 3 [Source:NCBI gene;Acc:393322]	-	-	-	-	-	-	GO:0042981//regulation of apoptotic process
ENSDARG00000102185	1.11	1.43	1.8	1.44667	1.13	1.91	0.77	1.27	1.57	0.77	0.45	0.93	0.642857	0.87788	PCDH8	61	80	104	72	67	39	44	40	27	PCDH8	si:ch211-199f5.1 [Source:ZFIN;Acc:ZDB-GENE-120215-215]	-	-	-	-	GO:0005886//plasma membrane;GO:0005887//integral component of plasma membrane;GO:0016020//membrane	GO:0005509//calcium ion binding	GO:0007155//cell adhesion;GO:0007156//homophilic cell adhesion via plasma membrane adhesion molecules
ENSDARG00000091538	3.86	2.09	2.62	2.85667	2.34	1.86	2.64	2.28	1.17	1.86	2.48	1.83667	0.64294	0.798133	zranb3	217	202	209	199	203	161	117	137	176	zranb3	zinc finger, RAN-binding domain containing 3 [Source:ZFIN;Acc:ZDB-GENE-060712-1]	-	-	-	-	GO:0043596//nuclear replication fork	GO:0000166//nucleotide binding;GO:0003676//nucleic acid binding;GO:0004519//endonuclease activity;GO:0004520//endodeoxyribonuclease activity;GO:0005524//ATP binding;GO:0016787//hydrolase activity;GO:0046872//metal ion binding;GO:0070615//nucleosome-dependent ATPase activity	GO:0006281//DNA repair;GO:0031297//replication fork processing;GO:0048478//replication fork protection;GO:0090305//nucleic acid phosphodiester bond hydrolysis
ENSDARG00000068194	1.71	1.21	1.73	1.55	2.09	1.63	1.58	1.76667	0.92	1.27	0.8	0.996667	0.643011	1.13978	klf9	47	34	50	67	52	40	27	33	24	klf9	Kruppel-like factor 9 [Source:ZFIN;Acc:ZDB-GENE-060526-244]	-	-	-	-	-	GO:0000978//RNA polymerase II proximal promoter sequence-specific DNA binding;GO:0000981//DNA-binding transcription factor activity, RNA polymerase II-specific	GO:0006357//regulation of transcription by RNA polymerase II;GO:0042098//T cell proliferation;GO:0043249//erythrocyte maturation
ENSDARG00000062510	3.46	4.61	5.46	4.51	6.61	5.19	6.03	5.94333	3.33	3.33	2.04	2.9	0.643016	1.31781	bcl11ba	394	563	709	915	735	592	402	381	240	bcl11ba	BAF chromatin remodeling complex subunit BCL11B a [Source:ZFIN;Acc:ZDB-GENE-061207-62]	Human Diseases	Cancers	ko05202//Transcriptional misregulation in cancers	K22046	GO:0005634//nucleus	GO:0000978//RNA polymerase II proximal promoter sequence-specific DNA binding;GO:0003700//DNA-binding transcription factor activity	GO:0006357//regulation of transcription by RNA polymerase II;GO:0045944//positive regulation of transcription by RNA polymerase II
ENSDARG00000055216	629	762.94	919.35	770.43	653.06	649.79	644.06	648.97	499.12	497.29	489.86	495.423	0.643048	0.842348	tuba1c	19936.3	24677.2	30588.4	24132.1	23840.6	18742.7	16785.3	14857.3	16909.7	tuba1c	tubulin, alpha 1c [Source:ZFIN;Acc:ZDB-GENE-061114-1]	Cellular Processes;Cellular Processes;Cellular Processes;Cellular Processes	Cellular community - eukaryotes;Transport and catabolism;Cell growth and death;Cellular community - eukaryotes	ko04530//Tight junction;ko04145//Phagosome;ko04210//Apoptosis;ko04540//Gap junction	K07374;K07374;K07374;K07374	GO:0005737//cytoplasm;GO:0005856//cytoskeleton;GO:0005874//microtubule	GO:0000166//nucleotide binding;GO:0003924//GTPase activity;GO:0005200//structural constituent of cytoskeleton;GO:0005525//GTP binding	GO:0000226//microtubule cytoskeleton organization;GO:0000278//mitotic cell cycle;GO:0007017//microtubule-based process
ENSDARG00000111509	1.37	1.49	1.68	1.51333	1.18	1.14	1.47	1.26333	0.96	0.93	1.03	0.973333	0.643172	0.834802	dtwd1	135	150	174	135	130	133	100	86	110	dtwd1	DTW domain containing 1 [Source:NCBI gene;Acc:449778]	-	-	-	-	-	GO:0016432//tRNA-uridine aminocarboxypropyltransferase activity;GO:0016740//transferase activity	GO:0008033//tRNA processing
ENSDARG00000068082	1.78	1.89	1.84	1.83667	1.15	2.31	1.3	1.58667	1.12	0.79	1.64	1.18333	0.644283	0.863884	wbp4	12	13	13	9	18	8	8	5	12	wbp4	WW domain binding protein 4 [Source:ZFIN;Acc:ZDB-GENE-050522-342]	-	-	-	-	GO:0071011//precatalytic spliceosome	GO:0003676//nucleic acid binding;GO:0003723//RNA binding;GO:0008270//zinc ion binding	GO:0000398//mRNA splicing, via spliceosome;GO:0008380//RNA splicing
ENSDARG00000093659	6.27	6.76	6.04	6.35667	6.27	5.66	5.63	5.85333	3.45	4.27	4.57	4.09667	0.644468	0.920818	entpd5b	290	314	293	338	303	239	169	186	230	entpd5b	ectonucleoside triphosphate diphosphohydrolase 5b [Source:ZFIN;Acc:ZDB-GENE-091118-88]	Metabolism;Metabolism;Metabolism	Global and overview maps;Nucleotide metabolism;Nucleotide metabolism	ko01100//Metabolic pathways;ko00230//Purine metabolism;ko00240//Pyrimidine metabolism	K01511;K01511;K01511	GO:0016020//membrane	GO:0000166//nucleotide binding;GO:0004382//guanosine-diphosphatase activity;GO:0005524//ATP binding;GO:0016787//hydrolase activity;GO:0017110//nucleoside-diphosphatase activity;GO:0045134//uridine-diphosphatase activity	GO:0009134//nucleoside diphosphate catabolic process
MSTRG.15814	1.26	2.1	2.38	1.91333	1.01	1.27	2.35	1.54333	1.5	1.13	1.07	1.23333	0.644599	0.80662	--	31.48	53.63	62.48	29.42	36.89	53.97	39.92	26.69	29.07	--	swi5-dependent recombination DNA repair protein 1 homolog [Astyanax mexicanus]	-	-	-	-	-	-	-
ENSDARG00000086539	5.4	6.46	6.15	6.00333	5.72	5.53	5.04	5.43	3.72	3.23	4.66	3.87	0.644642	0.904498	CABZ01115881.1	204	249	244	252	242	175	149	115	192	CABZ01115881.1	SH2 domain containing 3A [Source:NCBI gene;Acc:100331568]	-	-	-	-	-	GO:0001784//phosphotyrosine residue binding;GO:0005085//guanyl-nucleotide exchange factor activity;GO:0005515//protein binding	GO:0007264//small GTPase mediated signal transduction
ENSDARG00000011998	9.61	12.93	17.87	13.47	22.25	16.85	15.21	18.1033	8.99	8.59	8.47	8.68333	0.644642	1.34397	bfsp2	315	437	618	855	641	459	313	266	305	bfsp2	beaded filament structural protein 2, phakinin [Source:ZFIN;Acc:ZDB-GENE-041212-58]	-	-	-	-	GO:0005882//intermediate filament	GO:0005198//structural molecule activity	GO:0045104//intermediate filament cytoskeleton organization
ENSDARG00000076765	8.95	6.49	9.15	8.19667	8.37	8.43	8.08	8.29333	4.09	6.38	5.4	5.29	0.645384	1.01179	ddhd2	209	149	221	225	233	177	106	145	141	ddhd2	DDHD domain containing 2 [Source:ZFIN;Acc:ZDB-GENE-080519-4]	-	-	-	-	GO:0005737//cytoplasm;GO:0030134//COPII-coated ER to Golgi transport vesicle	GO:0004620//phospholipase activity;GO:0004806//triglyceride lipase activity;GO:0005515//protein binding;GO:0046872//metal ion binding	-
ENSDARG00000071626	1.04	0.8	0.87	0.903333	0.97	0.7	0.42	0.696667	0.45	0.5	0.8	0.583333	0.645756	0.771218	ptgdsb.2	24.15	19.11	21.24	26.24	18.93	9	11.06	11	20.19	ptgdsb.2	prostaglandin D2 synthase b, tandem duplicate 2 [Source:ZFIN;Acc:ZDB-GENE-030911-3]	Metabolism;Metabolism	Global and overview maps;Lipid metabolism	ko01100//Metabolic pathways;ko00590//Arachidonic acid metabolism	K01830;K01830	GO:0005576//extracellular region	GO:0036094//small molecule binding	-
ENSDARG00000101799	0.66	1.16	0.89	0.903333	0.98	0.89	0.9	0.923333	0.45	0.49	0.81	0.583333	0.645756	1.02214	si:ch1073-82l19.1	39	70	55	64	61	49	28	27	52	si:ch1073-82l19.1	si:ch1073-82l19.1 [Source:ZFIN;Acc:ZDB-GENE-030131-5941]	-	-	-	-	GO:0016020//membrane;GO:0016021//integral component of membrane;GO:0031462//Cul2-RING ubiquitin ligase complex	GO:0005515//protein binding	-
ENSDARG00000069590	0.69	0.87	1.01	0.856667	0.54	0.42	0.48	0.48	0.51	0.56	0.59	0.553333	0.645914	0.560311	tmem150c	17	22	22	14	12	11	11	13	16	tmem150c	transmembrane protein 150C [Source:ZFIN;Acc:ZDB-GENE-090112-5]	-	-	-	-	GO:0005764//lysosome;GO:0016020//membrane;GO:0016021//integral component of membrane	-	GO:0010506//regulation of autophagy
ENSDARG00000068247	0.78	0.64	0.67	0.696667	0.65	0.47	0.6	0.573333	0.64	0.34	0.37	0.45	0.645933	0.822967	luzp2	27	23	24	24	20	18	27	12	16	luzp2	leucine zipper protein 2 [Source:NCBI gene;Acc:100137118]	-	-	-	-	-	-	-
ENSDARG00000038900	24.87	25.25	30.22	26.78	27.58	22.35	26.16	25.3633	17.18	17.95	16.77	17.3	0.646004	0.9471	acadm	779	785	896	984	759	701	571	529	572	acadm	acyl-CoA dehydrogenase medium chain [Source:ZFIN;Acc:ZDB-GENE-040426-1945]	Metabolism;Organismal Systems;Metabolism;Metabolism;Metabolism	Global and overview maps;Endocrine system;Global and overview maps;Amino acid metabolism;Lipid metabolism	ko01100//Metabolic pathways;ko03320//PPAR signaling pathway;ko01212//Fatty acid metabolism;ko00280//Valine, leucine and isoleucine degradation;ko00071//Fatty acid degradation	K00249;K00249;K00249;K00249;K00249	GO:0005739//mitochondrion	GO:0003995//acyl-CoA dehydrogenase activity;GO:0016627//oxidoreductase activity, acting on the CH-CH group of donors;GO:0050660//flavin adenine dinucleotide binding;GO:0070991//medium-chain-acyl-CoA dehydrogenase activity	GO:0006635//fatty acid beta-oxidation;GO:0055114//oxidation-reduction process
ENSDARG00000031894	28.54	36.93	38.21	34.56	37.81	33.81	37.29	36.3033	18.34	21.55	27.1	22.33	0.646123	1.05044	lef1	1084	1544	1669	1774	1733	1367	1006	949	988	lef1	lymphoid enhancer-binding factor 1 [Source:ZFIN;Acc:ZDB-GENE-990714-26]	Human Diseases;Environmental Information Processing;Organismal Systems;Cellular Processes	Infectious diseases;Signal transduction;Endocrine system;Cellular community - eukaryotes	ko05132//Salmonella infection;ko04310//Wnt signaling pathway;ko04916//Melanogenesis;ko04520//Adherens junction	K04492;K04492;K04492;K04492	GO:1990907//beta-catenin-TCF complex	GO:0000978//RNA polymerase II proximal promoter sequence-specific DNA binding;GO:0000981//DNA-binding transcription factor activity, RNA polymerase II-specific;GO:0003677//DNA binding;GO:0008013//beta-catenin binding;GO:0008301//DNA binding, bending;GO:0043565//sequence-specific DNA binding	GO:0001755//neural crest cell migration;GO:0001756//somitogenesis;GO:0006357//regulation of transcription by RNA polymerase II;GO:0010628//positive regulation of gene expression;GO:0016055//Wnt signaling pathway;GO:0021854//hypothalamus development;GO:0021879//forebrain neuron differentiation;GO:0021979//hypothalamus cell differentiation;GO:0022008//neurogenesis;GO:0031101//fin regeneration;GO:00…
ENSDARG00000078898	2.55	3.24	3.4	3.06333	2.57	2.69	2.24	2.5	2.13	2.13	1.68	1.98	0.646355	0.816104	pcdh7a	362	468	506	424	442	291	321	284	259	pcdh7a	protocadherin 7a [Source:ZFIN;Acc:ZDB-GENE-120206-1]	-	-	-	-	GO:0005886//plasma membrane;GO:0016020//membrane	GO:0005509//calcium ion binding	GO:0007155//cell adhesion;GO:0007156//homophilic cell adhesion via plasma membrane adhesion molecules
ENSDARG00000069548	0.72	0.55	0.54	0.603333	0.35	0.09	0.33	0.256667	0.48	0.27	0.42	0.39	0.646409	0.425414	zgc:162780	14	11	11	8	2	6	10	5	9	zgc:162780	zgc:162780 [Source:ZFIN;Acc:ZDB-GENE-070410-92]	-	-	-	-	-	GO:0008168//methyltransferase activity	-
ENSDARG00000095901	1.13	1.18	1.2	1.17	0.82	0.67	0.68	0.723333	0.77	0.74	0.76	0.756667	0.646724	0.618234	col18a1b	76	81	85	64	52	42	55	47	56	col18a1b	collagen type XVIII alpha 1 chain b [Source:ZFIN;Acc:ZDB-GENE-110411-288]	Organismal Systems	Digestive system	ko04974//Protein digestion and absorption	K06823	GO:0005581//collagen trimer;GO:0005615//extracellular space;GO:0031012//extracellular matrix	GO:0005201//extracellular matrix structural constituent	GO:0030198//extracellular matrix organization
ENSDARG00000012071	0.43	0.54	0.62	0.53	0.48	0.59	0.5	0.523333	0.27	0.46	0.3	0.343333	0.647799	0.987421	angptl1a	30	38	45	39	47	32	20	30	23	angptl1a	angiopoietin-like 1a [Source:ZFIN;Acc:ZDB-GENE-040724-269]	-	-	-	-	-	-	-
ENSDARG00000026070	11.58	13.63	12.52	12.5767	10.52	9.81	9.21	9.84667	7.49	8.6	8.37	8.15333	0.64829	0.782931	cd82b	452	491	531	509	420	363	373	382	386	cd82b	CD82 molecule b [Source:ZFIN;Acc:ZDB-GENE-030131-2857]	Cellular Processes	Cell growth and death	ko04115//p53 signaling pathway	K06509	GO:0005887//integral component of plasma membrane;GO:0016020//membrane;GO:0016021//integral component of membrane	-	-
ENSDARG00000059360	202.15	193.77	229.11	208.343	197.46	177.52	169.56	181.513	139.94	132.85	132.42	135.07	0.648305	0.871222	srsf3b	4011	3926	4752	4517	3987	3028	2873	2447	2808	srsf3b	serine and arginine rich splicing factor 3b [Source:ZFIN;Acc:ZDB-GENE-071005-2]	Human Diseases;Genetic Information Processing	Infectious diseases;Transcription	ko05168//Herpes simplex infection;ko03040//Spliceosome	K12892;K12892	GO:0016607//nuclear speck	GO:0003676//nucleic acid binding;GO:0003723//RNA binding	GO:0000398//mRNA splicing, via spliceosome
ENSDARG00000100021	1.93	2.52	1.04	1.83	1.99	2.28	2.94	2.40333	1.09	1.23	1.24	1.18667	0.648452	1.3133	plaat1	30	40	17	36	41	42	18	18	21	plaat1	phospholipase A and acyltransferase 1 [Source:ZFIN;Acc:ZDB-GENE-040718-330]	-	-	-	-	GO:0005737//cytoplasm;GO:0016020//membrane;GO:0016021//integral component of membrane	GO:0004623//phospholipase A2 activity;GO:0008970//phospholipase A1 activity;GO:0016410//N-acyltransferase activity	GO:0070292//N-acylphosphatidylethanolamine metabolic process
ENSDARG00000026979	5.14	6.4	6.32	5.95333	7.16	5.82	6.38	6.45333	4.07	3.62	3.9	3.86333	0.648936	1.08399	krt1-c5	145	184	187	235	190	165	121	94	118	krt1-c5	keratin, type 1, gene c5 [Source:ZFIN;Acc:ZDB-GENE-060316-3]	Human Diseases;Organismal Systems	Infectious diseases;Endocrine system	ko05150//Staphylococcus aureus infection;ko04915//Estrogen signaling pathway	K07604;K07604	GO:0005882//intermediate filament	GO:0005198//structural molecule activity	-
ENSDARG00000099619	11.74	12.32	13.48	12.5133	11.07	9.59	9.56	10.0733	8.4	7.74	8.23	8.12333	0.649174	0.805008	CABZ01083166.1	647	693	780	711	612	484	491	402	494	CABZ01083166.1	XP_026121047.1 general transcription factor 3C polypeptide 1 [Carassius auratus]	-	-	-	-	GO:0000127//transcription factor TFIIIC complex;GO:0005634//nucleus	GO:0003677//DNA binding	GO:0006384//transcription initiation from RNA polymerase III promoter;GO:0042791//5S class rRNA transcription by RNA polymerase III
ENSDARG00000055787	0.47	0.72	0.72	0.636667	0.51	0.55	0.58	0.546667	0.44	0.37	0.43	0.413333	0.649215	0.858639	dzank1	23	36	37	29	31	26	23	17	23	dzank1	double zinc ribbon and ankyrin repeat domains 1 [Source:ZFIN;Acc:ZDB-GENE-051113-296]	-	-	-	-	-	GO:0005515//protein binding	-
ENSDARG00000003046	1.3	1.34	1.95	1.53	1.74	1.47	1.48	1.56333	1.12	0.99	0.87	0.993333	0.649237	1.02179	sorbs2a	99	104	157	155	130	104	91	71	73	sorbs2a	sorbin and SH3 domain containing 2a [Source:ZFIN;Acc:ZDB-GENE-070308-2]	-	-	-	-	GO:0005737//cytoplasm;GO:0005925//focal adhesion;GO:0016020//membrane	GO:0005515//protein binding	GO:0007015//actin filament organization
ENSDARG00000034650	1.42	2.01	2.48	1.97	2.16	1.09	1.72	1.65667	1.41	0.84	1.59	1.28	0.649746	0.840948	fabp7b	18	26	33	32	16	20	19	10	22	fabp7b	fatty acid binding protein 7, brain, b [Source:ZFIN;Acc:ZDB-GENE-040614-4]	Organismal Systems	Endocrine system	ko03320//PPAR signaling pathway	K08756	-	GO:0008289//lipid binding	-
ENSDARG00000027088	30.06	22.03	23.47	25.1867	21.09	21.96	21.4	21.4833	17.25	16.63	15.24	16.3733	0.650079	0.852965	ptgdsb.1	582.85	435.89	477.76	476.76	492.85	380.9	354.94	304	321.81	ptgdsb.1	prostaglandin D2 synthase b, tandem duplicate 1 [Source:ZFIN;Acc:ZDB-GENE-030131-8436]	Metabolism;Metabolism	Global and overview maps;Lipid metabolism	ko01100//Metabolic pathways;ko00590//Arachidonic acid metabolism	K01830;K01830	GO:0005576//extracellular region	GO:0001972//retinoic acid binding;GO:0036094//small molecule binding	-
ENSDARG00000097473	6.78	5.79	7.43	6.66667	5.45	4.66	5.74	5.28333	3.79	5.18	4.04	4.33667	0.6505	0.7925	zgc:113340	265	219.02	294.02	234.14	192	187	150.28	179	167	zgc:113340	zgc:113340 [Source:ZFIN;Acc:ZDB-GENE-050327-34]	-	-	-	-	GO:0005634//nucleus	GO:0003674//molecular_function	GO:0048096//chromatin-mediated maintenance of transcription
ENSDARG00000105188	3.52	3	2.24	2.92	2.74	2.24	1.82	2.26667	1.26	2.67	1.77	1.9	0.650685	0.776256	vimr2	226	185	153	210	171	108	91	156	119	vimr2	vimentin-related 2 [Source:ZFIN;Acc:ZDB-GENE-160113-76]	Human Diseases;Human Diseases;Human Diseases	Cardiovascular diseases;Cardiovascular diseases;Cardiovascular diseases	ko05414//Dilated cardiomyopathy (DCM);ko05410//Hypertrophic cardiomyopathy (HCM);ko05412//Arrhythmogenic right ventricular cardiomyopathy (ARVC)	K07610;K07610;K07610	GO:0005882//intermediate filament	-	-
ENSDARG00000099362	15.51	14.6	12.76	14.29	10.67	13.02	13.19	12.2933	9.84	7.76	10.3	9.3	0.650805	0.860275	CABZ01088346.1	278	267	240	223	270	217	187	131	201	CABZ01088346.1	XP_017209649.2 anoctamin-1-like [Danio rerio]	-	-	-	-	GO:0005886//plasma membrane;GO:0016020//membrane;GO:0016021//integral component of membrane	GO:0005229//intracellular calcium activated chloride channel activity;GO:0005254//chloride channel activity	GO:0034605//cellular response to heat;GO:0035774//positive regulation of insulin secretion involved in cellular response to glucose stimulus;GO:0055085//transmembrane transport;GO:1902476//chloride transmembrane transport
ENSDARG00000062084	1.92	1.97	1.38	1.75667	1.43	1.57	1.54	1.51333	1.06	0.99	1.38	1.14333	0.650854	0.86148	clcn1a	139	143	96	117	120	99	73	68	101	clcn1a	chloride channel, voltage-sensitive 1a [Source:ZFIN;Acc:ZDB-GENE-060503-333]	-	-	-	-	GO:0005887//integral component of plasma membrane;GO:0016020//membrane;GO:0016021//integral component of membrane	GO:0005247//voltage-gated chloride channel activity	GO:0006811//ion transport;GO:0006821//chloride transport;GO:0034220//ion transmembrane transport;GO:0055085//transmembrane transport
ENSDARG00000043923	47.43	52.16	61.49	53.6933	50.99	53.4	45.87	50.0867	34.66	36.82	33.4	34.96	0.651105	0.932828	sox9b	2979.74	3407.8	4094.81	3790.88	3917.73	2713.38	2341.72	2235.91	2297.87	sox9b	SRY-box transcription factor 9b [Source:ZFIN;Acc:ZDB-GENE-001103-2]	Environmental Information Processing	Signal transduction	ko04024//cAMP signaling pathway	K18435	GO:0005634//nucleus;GO:0005737//cytoplasm	GO:0000978//RNA polymerase II proximal promoter sequence-specific DNA binding;GO:0000981//DNA-binding transcription factor activity, RNA polymerase II-specific	GO:0000122//negative regulation of transcription by RNA polymerase II;GO:0002009//morphogenesis of an epithelium;GO:0002062//chondrocyte differentiation;GO:0003170//heart valve development;GO:0003309//type B pancreatic cell differentiation;GO:0003342//proepicardium development;GO:0006355//regulation of transcription, DNA-templated;GO:0006357//regulation of transcription by RNA polymerase II;GO:00…
ENSDARG00000053186	1.63	1.45	1.65	1.57667	0.76	1.45	0.91	1.04	1.02	1.15	0.91	1.02667	0.651163	0.659619	vstm4b	33	30	35	18	34	17	22	22	20	vstm4b	V-set and transmembrane domain containing 4b [Source:ZFIN;Acc:ZDB-GENE-080303-17]	-	-	-	-	GO:0016020//membrane;GO:0016021//integral component of membrane	-	-
ENSDARG00000008861	17.71	24.16	28.87	23.58	28.62	23.24	24.26	25.3733	16.01	16.52	13.58	15.37	0.651824	1.07605	tfap2e	583	791	994	1061	904	744	550	503	471	tfap2e	transcription factor AP-2 epsilon [Source:NCBI gene;Acc:393794]	-	-	-	-	GO:0005634//nucleus	GO:0000977//RNA polymerase II regulatory region sequence-specific DNA binding;GO:0000981//DNA-binding transcription factor activity, RNA polymerase II-specific;GO:0003677//DNA binding;GO:0003700//DNA-binding transcription factor activity	GO:0006355//regulation of transcription, DNA-templated;GO:0006357//regulation of transcription by RNA polymerase II;GO:0030318//melanocyte differentiation;GO:0042127//regulation of cell proliferation;GO:0048856//anatomical structure development
ENSDARG00000038785	68.78	54.31	61.32	61.47	50.56	46.74	45.01	47.4367	37.84	42.41	39.96	40.07	0.651863	0.771704	abcf2a	3126	2519	2914	2679	2459	1878	1825	1817	1978	abcf2a	ATP-binding cassette, sub-family F (GCN20), member 2a [Source:ZFIN;Acc:ZDB-GENE-030131-8714]	Human Diseases	Infectious diseases	ko05130//Pathogenic Escherichia coli infection	K06185	-	GO:0000166//nucleotide binding;GO:0005524//ATP binding;GO:0016887//ATPase activity;GO:0042626//ATPase activity, coupled to transmembrane movement of substances	GO:0055085//transmembrane transport
ENSDARG00000038672	6.32	7.38	8.5	7.4	6.66	6.6	5.19	6.15	4.88	4.82	4.79	4.83	0.652703	0.831081	tcf7	161	185	201	180	185	114	129	120	143	tcf7	transcription factor 7 [Source:ZFIN;Acc:ZDB-GENE-050222-4]	Human Diseases;Environmental Information Processing;Organismal Systems;Cellular Processes	Infectious diseases;Signal transduction;Endocrine system;Cellular community - eukaryotes	ko05132//Salmonella infection;ko04310//Wnt signaling pathway;ko04916//Melanogenesis;ko04520//Adherens junction	K02620;K02620;K02620;K02620	GO:0005634//nucleus;GO:1990907//beta-catenin-TCF complex	GO:0000978//RNA polymerase II proximal promoter sequence-specific DNA binding;GO:0000981//DNA-binding transcription factor activity, RNA polymerase II-specific;GO:0008013//beta-catenin binding	GO:0006357//regulation of transcription by RNA polymerase II;GO:0016055//Wnt signaling pathway;GO:0021513//spinal cord dorsal/ventral patterning;GO:0033153//T cell receptor V(D)J recombination;GO:0033333//fin development;GO:0033339//pectoral fin development;GO:0060070//canonical Wnt signaling pathway
ENSDARG00000116556	1.07	1.32	1.67	1.35333	1.88	1.88	1.38	1.71333	0.89	1.11	0.65	0.883333	0.652709	1.26601	im:7142702	68	86	112	140	139	81	60	67	45	im:7142702	im:7142702 [Source:ZFIN;Acc:ZDB-GENE-050411-48]	Human Diseases	Cancers	ko05202//Transcriptional misregulation in cancers	K22046	-	-	-
ENSDARG00000016793	572.57	931.33	920.16	808.02	937.1	856.43	861.66	885.063	536.71	512.64	532.99	527.447	0.652764	1.09535	crybb1l2	13207	21921	22280	25199	22867	18246	13134	11146	13388	crybb1l2	crystallin, beta B1, like 2 [Source:ZFIN;Acc:ZDB-GENE-070822-18]	-	-	-	-	GO:0005575//cellular_component	GO:0005212//structural constituent of eye lens	GO:0002088//lens development in camera-type eye;GO:0007601//visual perception
ENSDARG00000087651	1.76	1.74	1.11	1.53667	3	0	2.35	1.78333	0.56	0	2.45	1.00333	0.652928	1.16052	ctslb	44.64	44.99	28.56	87.91	0	51.9	15.08	0	67.05	ctslb	cathepsin Lb [Source:ZFIN;Acc:ZDB-GENE-980526-285]	-	-	-	-	GO:0005576//extracellular region;GO:0005615//extracellular space;GO:0005764//lysosome	GO:0004197//cysteine-type endopeptidase activity;GO:0008233//peptidase activity;GO:0008234//cysteine-type peptidase activity;GO:0016787//hydrolase activity	GO:0006508//proteolysis;GO:0006955//immune response;GO:0051603//proteolysis involved in cellular protein catabolic process
ENSDARG00000013312	3.47	3.96	2.81	3.41333	2.66	2.65	2.29	2.53333	2.35	1.91	2.43	2.23	0.65332	0.742188	cadps2	116	135	102	100	99	73	96	57	96	cadps2	Ca++-dependent secretion activator 2 [Source:ZFIN;Acc:ZDB-GENE-030903-1]	-	-	-	-	GO:0098793//presynapse;GO:0098978//glutamatergic synapse	GO:0046872//metal ion binding	GO:0006887//exocytosis;GO:0016079//synaptic vesicle exocytosis;GO:0045921//positive regulation of exocytosis;GO:1990504//dense core granule exocytosis
ENSDARG00000098465	72.66	90.68	75.19	79.51	70.39	77.12	77.64	75.05	54.58	45.49	55.91	51.9933	0.653922	0.943906	si:ch73-366l1.5	2852	3632	3098	3221	3504	2798	2273	1683	2390	si:ch73-366l1.5	si:ch73-366l1.5 [Source:ZFIN;Acc:ZDB-GENE-131127-426]	-	-	-	-	-	-	-
ENSDARG00000100307	1	1.33	1.11	1.14667	1.23	1.06	1.13	1.14	0.75	0.84	0.66	0.75	0.65407	0.994186	adamts5	53	72	62	76	65	55	42	42	38	adamts5	ADAM metallopeptidase with thrombospondin type 1 motif 5 [Source:NCBI gene;Acc:565053]	-	-	-	-	GO:0062023//collagen-containing extracellular matrix	GO:0004222//metalloendopeptidase activity;GO:0008237//metallopeptidase activity;GO:0008270//zinc ion binding	GO:0006508//proteolysis
ENSDARG00000071011	12.35	15.98	17.83	15.3867	14.88	14.58	13.26	14.24	10.52	9.95	9.73	10.0667	0.654246	0.925477	cdk5r2a	415	548	629	583	567	409	375	315	356	cdk5r2a	cyclin-dependent kinase 5, regulatory subunit 2a (p39) [Source:ZFIN;Acc:ZDB-GENE-050417-22]	-	-	-	-	GO:0005886//plasma membrane;GO:0016020//membrane;GO:0016533//protein kinase 5 complex	GO:0061575//cyclin-dependent protein serine/threonine kinase activator activity	GO:0010842//retina layer formation;GO:0045737//positive regulation of cyclin-dependent protein serine/threonine kinase activity;GO:0060059//embryonic retina morphogenesis in camera-type eye
ENSDARG00000024588	2.16	1.83	1.48	1.82333	1.35	1.87	1.56	1.59333	1.17	1.36	1.05	1.19333	0.654479	0.873857	gpc5b	89	77	64	65	89	59	51	53	47	gpc5b	glypican 5b [Source:ZFIN;Acc:ZDB-GENE-060503-64]	-	-	-	-	GO:0046658//anchored component of plasma membrane;GO:0062023//collagen-containing extracellular matrix	-	GO:0009966//regulation of signal transduction
ENSDARG00000034423	16.8	16.8	15.33	16.31	17.92	17.1	19.17	18.0633	10.45	12.97	8.61	10.6767	0.654609	1.1075	sncga	352	341	338	439	416	360	233	257	197	sncga	synuclein, gamma a [Source:ZFIN;Acc:ZDB-GENE-050417-18]	-	-	-	-	GO:0005737//cytoplasm;GO:0043025//neuronal cell body;GO:0043679//axon terminus	GO:1903136//cuprous ion binding	GO:0007268//chemical synaptic transmission;GO:0048488//synaptic vesicle endocytosis;GO:0050808//synapse organization;GO:1901214//regulation of neuron death
ENSDARG00000079217	1.76	1.99	1.84	1.86333	1.91	1.76	1.93	1.86667	1.32	0.99	1.35	1.22	0.654741	1.00179	bbs9	91	99	101	108	107	93	68	49	73	bbs9	Bardet-Biedl syndrome 9 [Source:ZFIN;Acc:ZDB-GENE-081027-4]	-	-	-	-	GO:0016020//membrane;GO:0034464//BBSome	-	GO:0001654//eye development;GO:0001843//neural tube closure;GO:0007369//gastrulation;GO:0010842//retina layer formation;GO:0048793//pronephros development;GO:0060271//cilium assembly;GO:0097205//renal filtration
ENSDARG00000023272	4.57	6.96	7.4	6.31	10.3	8.32	8.46	9.02667	3.97	5.12	3.31	4.13333	0.655045	1.43053	tfap2d	168	251	285	436	350	282	154	177	127	tfap2d	transcription factor AP-2 delta (activating enhancer binding protein 2 delta) [Source:NCBI gene;Acc:566838]	-	-	-	-	GO:0005634//nucleus	GO:0003700//DNA-binding transcription factor activity	GO:0006355//regulation of transcription, DNA-templated
ENSDARG00000053074	0.82	1.51	0.86	1.06333	1.48	1.25	0.99	1.24	0.54	0.77	0.78	0.696667	0.655172	1.16614	gipc3	27	51	30	57	48	30	19	24	28	gipc3	GIPC PDZ domain containing family, member 3 [Source:ZFIN;Acc:ZDB-GENE-060616-326]	-	-	-	-	-	GO:0005515//protein binding	-
ENSDARG00000101816	118.79	128.76	106.25	117.933	75.8	105.62	83.13	88.1833	80.51	65.86	85.51	77.2933	0.655399	0.747739	col5a3b	11326	12591	10756	8441	11641	7506	8163	6036	8956	col5a3b	collagen, type V, alpha 3b [Source:ZFIN;Acc:ZDB-GENE-110728-4]	Organismal Systems	Digestive system	ko04974//Protein digestion and absorption	K19721	GO:0005594//collagen type IX trimer;GO:0005604//basement membrane;GO:0005615//extracellular space;GO:0031012//extracellular matrix	GO:0005201//extracellular matrix structural constituent	GO:0030198//extracellular matrix organization
ENSDARG00000112476	0.9	0.72	0.79	0.803333	0.73	0.55	0.66	0.646667	0.5	0.44	0.64	0.526667	0.655602	0.804979	surf2	48	39	44	45	34	32	28	22	37	surf2	surfeit 2 [Source:NCBI gene;Acc:445173]	-	-	-	-	-	-	-
MSTRG.4815	2.3	3.46	2.99	2.91667	2.63	2.34	2.89	2.62	1.4	3.32	1.02	1.91333	0.656	0.898286	--	16.49	25.32	22.5	22.04	19.41	19.06	10.64	22.47	8	--	-	-	-	-	-	-	-	-
ENSDARG00000099850	1.06	1.68	2	1.58	2.07	1.6	1.69	1.78667	1.07	1.12	0.92	1.03667	0.656118	1.1308	iqsec3a	98	178	223	226	177	161	115	110	96	iqsec3a	IQ motif and Sec7 domain ArfGEF 3a [Source:ZFIN;Acc:ZDB-GENE-041210-343]	Cellular Processes	Transport and catabolism	ko04144//Endocytosis	K12495	GO:0005737//cytoplasm	GO:0005085//guanyl-nucleotide exchange factor activity;GO:0005515//protein binding	GO:0030036//actin cytoskeleton organization;GO:0032012//regulation of ARF protein signal transduction;GO:0050790//regulation of catalytic activity
ENSDARG00000104186	0.43	0.6	0.6	0.543333	0.48	0.39	0.52	0.463333	0.33	0.3	0.44	0.356667	0.656442	0.852761	fbxo43	17	24	25	22	18	19	14	11	19	fbxo43	F-box protein 43 [Source:ZFIN;Acc:ZDB-GENE-040426-1645]	Cellular Processes	Cell growth and death	ko04114//Oocyte meiosis	K10318	GO:0005634//nucleus	GO:0046872//metal ion binding	GO:0007088//regulation of mitotic nuclear division;GO:0016567//protein ubiquitination;GO:0045835//negative regulation of meiotic nuclear division
ENSDARG00000068263	2.7	1.47	1.57	1.91333	1.19	1.61	1.15	1.31667	1.1	1.43	1.24	1.25667	0.656794	0.688153	csf1b	74	41	45	38	51	29	32	37	37	csf1b	colony stimulating factor 1b (macrophage) [Source:ZFIN;Acc:ZDB-GENE-061215-106]	-	-	-	-	GO:0005615//extracellular space;GO:0016020//membrane;GO:0016021//integral component of membrane	GO:0005125//cytokine activity;GO:0008083//growth factor activity	GO:0007165//signal transduction;GO:0008150//biological_process
ENSDARG00000011171	1.76	2.35	2.74	2.28333	2.44	2.02	2.26	2.24	1.5	1.51	1.49	1.5	0.656934	0.981022	TENM2	293.99	387	473	484.55	413.05	343.34	284.24	238	277	TENM2	si:ch211-12m10.1 [Source:ZFIN;Acc:ZDB-GENE-060503-100]	-	-	-	-	GO:0005886//plasma membrane;GO:0005887//integral component of plasma membrane;GO:0016020//membrane;GO:0016021//integral component of membrane;GO:0042995//cell projection	GO:0003824//catalytic activity;GO:0004252//serine-type endopeptidase activity	GO:0006508//proteolysis;GO:0007165//signal transduction
ENSDARG00000067751	2.49	2.15	1.52	2.05333	2.11	1.1	1.02	1.41	1.4	1.46	1.19	1.35	0.657468	0.686688	si:rp71-68n21.9	65	63	68	79	57	43	66	60	58	si:rp71-68n21.9	si:rp71-68n21.9 [Source:ZFIN;Acc:ZDB-GENE-081105-100]	Genetic Information Processing	Folding, sorting and degradation	ko04120//Ubiquitin mediated proteolysis	K10447	-	GO:0005515//protein binding	-
ENSDARG00000097483	2.36	1.51	2.12	1.99667	1.46	1.62	1.36	1.48	1.58	0.97	1.39	1.31333	0.657763	0.741235	si:ch211-213d14.2	37	25	34	26	29	19	26	14	23	si:ch211-213d14.2	si:ch211-213d14.2 [Source:ZFIN;Acc:ZDB-GENE-030131-8357]	-	-	-	-	-	-	-
ENSDARG00000023861	1.43	1.62	1.28	1.44333	1.59	1.03	1.47	1.36333	0.96	1.16	0.73	0.95	0.658199	0.944573	dnase1l1l	34	40	32	46	28	31	24	25	19	dnase1l1l	deoxyribonuclease I-like 1-like [Source:ZFIN;Acc:ZDB-GENE-040718-100]	-	-	-	-	GO:0005634//nucleus	GO:0003677//DNA binding;GO:0004518//nuclease activity;GO:0004519//endonuclease activity;GO:0004530//deoxyribonuclease I activity;GO:0004536//deoxyribonuclease activity;GO:0016787//hydrolase activity	GO:0000737//DNA catabolic process, endonucleolytic;GO:0002088//lens development in camera-type eye;GO:0006308//DNA catabolic process;GO:0060041//retina development in camera-type eye
ENSDARG00000004141	1.43	0.67	1.06	1.05333	1.26	0.93	0.62	0.936667	0.57	0.95	0.56	0.693333	0.658228	0.889241	DHRS11	40	19	31	41	30	16	17	25	17	DHRS11	zgc:92630 [Source:ZFIN;Acc:ZDB-GENE-040718-449]	Metabolism	Lipid metabolism	ko00140//Steroid hormone biosynthesis	K22970	GO:0005575//cellular_component	GO:0016491//oxidoreductase activity	GO:0055114//oxidation-reduction process
ENSDARG00000045808	2.66	2.36	2.65	2.55667	2.38	1.8	1.8	1.99333	1.84	1.51	1.7	1.68333	0.658409	0.779661	rlbp1b	76.28	68.99	79.7	79.52	59.62	47.26	56	40.79	53	rlbp1b	retinaldehyde binding protein 1b [Source:ZFIN;Acc:ZDB-GENE-040426-1870]	-	-	-	-	-	GO:1902936//phosphatidylinositol bisphosphate binding	GO:0007634//optokinetic behavior;GO:0009416//response to light stimulus
ENSDARG00000036227	1.55	1.6	1.8	1.65	1.51	2.71	2.39	2.20333	0.77	1.23	1.26	1.08667	0.658586	1.33535	npvf	36	38	44	41	73	51	19	27	32	npvf	neuropeptide VF precursor [Source:ZFIN;Acc:ZDB-GENE-070424-226]	-	-	-	-	GO:0005576//extracellular region	GO:0005102//signaling receptor binding	GO:0007218//neuropeptide signaling pathway;GO:0032277//negative regulation of gonadotropin secretion;GO:0033685//negative regulation of luteinizing hormone secretion;GO:0045938//positive regulation of circadian sleep/wake cycle, sleep
ENSDARG00000058649	1.42	1.45	2.03	1.63333	1.92	1.59	1.69	1.73333	1.03	1.02	1.18	1.07667	0.659184	1.06122	trim46b	74	77	111	117	96	81	57	50	67	trim46b	tripartite motif containing 46b [Source:ZFIN;Acc:ZDB-GENE-060503-466]	-	-	-	-	-	GO:0005515//protein binding;GO:0008270//zinc ion binding;GO:0046872//metal ion binding	-
ENSDARG00000046133	6.23	6.4	6.64	6.42333	6.16	5.45	4.57	5.39333	4.6	3.88	4.24	4.24	0.660093	0.839647	b3galnt2	228	218	247	240	228	146	176	149	158	b3galnt2	beta-1,3-N-acetylgalactosaminyltransferase 2 [Source:NCBI gene;Acc:553716]	Metabolism;Metabolism	Global and overview maps;Glycan biosynthesis and metabolism	ko01100//Metabolic pathways;ko00515//Mannose type O-glycan biosyntheis	K09654;K09654	GO:0000139//Golgi membrane;GO:0005794//Golgi apparatus;GO:0016020//membrane;GO:0016021//integral component of membrane	GO:0016757//transferase activity, transferring glycosyl groups;GO:0016758//transferase activity, transferring hexosyl groups	GO:0006486//protein glycosylation
ENSDARG00000015869	2.78	2.94	2.14	2.62	1.93	1.64	2.44	2.00333	1.96	1.75	1.48	1.73	0.660305	0.764631	slc22a16	231	249	187	187	158	186	173	137	134	slc22a16	solute carrier family 22 member 16 [Source:ZFIN;Acc:ZDB-GENE-041001-166]	-	-	-	-	GO:0016020//membrane;GO:0016021//integral component of membrane	GO:0015101//organic cation transmembrane transporter activity;GO:0022857//transmembrane transporter activity	GO:0015695//organic cation transport;GO:0055085//transmembrane transport
ENSDARG00000058005	9.5	9.05	7.71	8.75333	7.21	6.77	5.41	6.46333	6.39	5.35	5.6	5.78	0.66032	0.738385	hgd	293	287.02	251.01	263.03	247.05	154.01	213.03	160.02	189.01	hgd	homogentisate 1,2-dioxygenase [Source:ZFIN;Acc:ZDB-GENE-020802-5]	Metabolism;Metabolism	Global and overview maps;Amino acid metabolism	ko01100//Metabolic pathways;ko00350//Tyrosine metabolism	K00451;K00451	GO:0005737//cytoplasm	GO:0004411//homogentisate 1,2-dioxygenase activity;GO:0046872//metal ion binding;GO:0051213//dioxygenase activity	GO:0006559//L-phenylalanine catabolic process;GO:0006570//tyrosine metabolic process;GO:0055114//oxidation-reduction process
ENSDARG00000078512	3.09	3.73	3.81	3.54333	4.91	4.75	4.23	4.63	2.46	2.25	2.31	2.34	0.660395	1.30668	acaca	489	604	634	907	873	612	413	335	396	acaca	acetyl-CoA carboxylase alpha [Source:ZFIN;Acc:ZDB-GENE-060526-74]	Metabolism;Organismal Systems;Metabolism;Metabolism;Metabolism;Metabolism	Global and overview maps;Endocrine system;Global and overview maps;Carbohydrate metabolism;Carbohydrate metabolism;Lipid metabolism	ko01100//Metabolic pathways;ko04910//Insulin signaling pathway;ko01212//Fatty acid metabolism;ko00620//Pyruvate metabolism;ko00640//Propanoate metabolism;ko00061//Fatty acid biosynthesis	K11262;K11262;K11262;K11262;K11262;K11262	-	GO:0003989//acetyl-CoA carboxylase activity;GO:0005524//ATP binding;GO:0016874//ligase activity;GO:0046872//metal ion binding	GO:0006633//fatty acid biosynthetic process
MSTRG.11988	2.77	2.74	0	1.83667	0	0	0	0	3.64	0	0	1.21333	0.660617	0	--	365.66	370.26	0	0	0	0	510.95	0	0	--	-	-	-	-	-	-	-	-
ENSDARG00000109861	165.05	237.24	252.69	218.327	254.02	211.6	223.47	229.697	152.94	147.76	132.01	144.237	0.660646	1.05208	crygm2d17	2802.23	4110.26	4503.54	5027.72	4158.48	3483.29	2755.02	2364.76	2440.82	crygm2d17	crystallin, gamma M2d17 [Source:ZFIN;Acc:ZDB-GENE-070720-9]	-	-	-	-	GO:0005575//cellular_component	GO:0005212//structural constituent of eye lens	GO:0002088//lens development in camera-type eye;GO:0007601//visual perception
ENSDARG00000001259	1.23	1.33	1.48	1.34667	1.64	1.4	1.47	1.50333	1.19	0.87	0.61	0.89	0.660891	1.11634	gas2a	25	26	32	38	32	27	26	16	13	gas2a	growth arrest-specific 2a [Source:ZFIN;Acc:ZDB-GENE-091013-1]	-	-	-	-	GO:0005856//cytoskeleton	GO:0005515//protein binding;GO:0008017//microtubule binding	GO:0006915//apoptotic process
MSTRG.19829	0.73	0.96	1.26	0.983333	0.93	0.74	1.04	0.903333	0.69	0.55	0.71	0.65	0.661017	0.918644	--	64	86	117	96	76	84	65	46	68	--	fibrinogen silencer-binding protein-like [Danio rerio]	-	-	-	-	-	-	-
ENSDARG00000003544	2.76	2.5	3.03	2.76333	2.72	2.37	2.24	2.44333	1.9	2.13	1.45	1.82667	0.661037	0.884198	adarb1b	123	118	144	142	120	92	89	91	70	adarb1b	adenosine deaminase RNA specific B1b [Source:ZFIN;Acc:ZDB-GENE-030219-15]	-	-	-	-	GO:0005730//nucleolus;GO:0005737//cytoplasm	GO:0003723//RNA binding;GO:0003725//double-stranded RNA binding;GO:0003726//double-stranded RNA adenosine deaminase activity;GO:0004000//adenosine deaminase activity;GO:0008251//tRNA-specific adenosine deaminase activity	GO:0006382//adenosine to inosine editing;GO:0006396//RNA processing
ENSDARG00000112256	0.97	0.61	0.87	0.816667	0.94	1.02	0.9	0.953333	0.44	0.75	0.43	0.54	0.661224	1.16735	rpp25b	33	21	31	37	40	28	16	24	16	rpp25b	ribonuclease P and MRP subunit p25, b [Source:ZFIN;Acc:ZDB-GENE-170530-4]	Genetic Information Processing;Genetic Information Processing	Translation;Translation	ko03013//RNA transport;ko03008//Ribosome biogenesis in eukaryotes	K14525;K14525	GO:0000172//ribonuclease MRP complex	GO:0003676//nucleic acid binding;GO:0003723//RNA binding	GO:0001682//tRNA 5'-leader removal
ENSDARG00000089302	172.04	175.65	190.49	179.393	159.88	142.24	148.15	150.09	111.42	140.19	104.42	118.677	0.661544	0.836653	hnrnpa0a	7786.67	8113.19	9050.53	8436.27	7452.31	6156.39	5350.9	5981.47	5146.99	hnrnpa0a	heterogeneous nuclear ribonucleoprotein A0a [Source:ZFIN;Acc:ZDB-GENE-030131-2249]	-	-	-	-	-	GO:0003676//nucleic acid binding	-
ENSDARG00000100560	0.9	1.42	1.73	1.35	2.02	1.97	1.89	1.96	0.71	1.13	0.84	0.893333	0.661728	1.45185	zfpm2b	69	108	137	182	174	130	55	82	71	zfpm2b	zinc finger protein, FOG family member 2b [Source:ZFIN;Acc:ZDB-GENE-060130-5]	Human Diseases	Cancers	ko05206//MicroRNAs in cancer	K17442	GO:0005634//nucleus	GO:0001085//RNA polymerase II transcription factor binding;GO:0003677//DNA binding;GO:0005515//protein binding;GO:0046872//metal ion binding	GO:0000122//negative regulation of transcription by RNA polymerase II;GO:0006357//regulation of transcription by RNA polymerase II;GO:0007507//heart development;GO:0030154//cell differentiation;GO:0045944//positive regulation of transcription by RNA polymerase II
ENSDARG00000093549	143.09	144.85	124.96	137.633	111.15	117.03	115.3	114.493	90.66	112.78	70.01	91.15	0.662267	0.831872	selenop	6630	6849	6078	6004	6277	4905	4457	4926	3533	selenop	selenoprotein P [Source:NCBI gene;Acc:352931]	-	-	-	-	GO:0005576//extracellular region	GO:0008430//selenium binding	-
ENSDARG00000062688	2.1	2.28	2.51	2.29667	2.83	2.18	2.7	2.57	1.55	2.05	0.97	1.52333	0.66328	1.11901	gpnmb	173	206	227	286	235	232	142	161	98	gpnmb	glycoprotein (transmembrane) nmb [Source:ZFIN;Acc:ZDB-GENE-060503-106]	-	-	-	-	GO:0005887//integral component of plasma membrane;GO:0016020//membrane;GO:0016021//integral component of membrane	GO:0005178//integrin binding	GO:0007155//cell adhesion
ENSDARG00000058319	1.74	2.05	2.12	1.97	1.76	1	2.15	1.63667	0.99	1.31	1.62	1.30667	0.663283	0.830795	cep76	83	100	106	98	55	94	50	59	84	cep76	centrosomal protein 76 [Source:NCBI gene;Acc:564926]	-	-	-	-	GO:0005737//cytoplasm;GO:0005814//centriole;GO:0005856//cytoskeleton	-	-
ENSDARG00000055412	1.28	0.75	0.94	0.99	0.66	0.71	0.97	0.78	0.88	0.64	0.45	0.656667	0.6633	0.787879	mylk4b	70	42	54	42	45	37	51	33	27	mylk4b	myosin light chain kinase family, member 4b [Source:ZFIN;Acc:ZDB-GENE-041001-128]	Environmental Information Processing;Cellular Processes;Cellular Processes;Environmental Information Processing;Organismal Systems	Signal transduction;Cell motility;Cellular community - eukaryotes;Signal transduction;Circulatory system	ko04020//Calcium signaling pathway;ko04810//Regulation of actin cytoskeleton;ko04510//Focal adhesion;ko04371//Apelin signaling pathway;ko04270//Vascular smooth muscle contraction	K00907;K00907;K00907;K00907;K00907	-	GO:0004672//protein kinase activity;GO:0005524//ATP binding	GO:0006468//protein phosphorylation
ENSDARG00000032705	8.62	12.38	14.26	11.7533	20.06	15.35	14.73	16.7133	6.8	10.22	6.37	7.79667	0.663358	1.42201	foxg1b	348	510	604	944	717	546	291	389	280	foxg1b	forkhead box G1b [Source:ZFIN;Acc:ZDB-GENE-040426-2437]	Environmental Information Processing	Signal transduction	ko04068//FoxO signaling pathway	K09385	GO:0005634//nucleus	GO:0003677//DNA binding;GO:0003700//DNA-binding transcription factor activity;GO:0043565//sequence-specific DNA binding;GO:1990837//sequence-specific double-stranded DNA binding	GO:0006355//regulation of transcription, DNA-templated;GO:0006357//regulation of transcription by RNA polymerase II
ENSDARG00000062058	13.6	14.62	12.78	13.6667	11.2	11.05	9.1	10.45	9.42	9.5	8.28	9.06667	0.663415	0.764634	slc12a7b	1123	1251	1110	1087	1067	700	819	741	739	slc12a7b	solute carrier family 12 member 7b [Source:ZFIN;Acc:ZDB-GENE-030829-61]	Organismal Systems	Excretory system	ko04966//Collecting duct acid secretion	K13627	GO:0005887//integral component of plasma membrane;GO:0016020//membrane;GO:0016021//integral component of membrane;GO:0045202//synapse	GO:0015293//symporter activity;GO:0015377//cation:chloride symporter activity;GO:0015379//potassium:chloride symporter activity;GO:0022857//transmembrane transporter activity	GO:0006811//ion transport;GO:0006813//potassium ion transport;GO:0006884//cell volume homeostasis;GO:0007268//chemical synaptic transmission;GO:0055064//chloride ion homeostasis;GO:0055075//potassium ion homeostasis;GO:0055085//transmembrane transport;GO:1902476//chloride transmembrane transport;GO:1990573//potassium ion import across plasma membrane
ENSDARG00000070094	0.63	1.02	0.58	0.743333	0.69	0.39	0.73	0.603333	0.39	0.35	0.74	0.493333	0.663677	0.811659	sytl1	32	53	31	41	23	34	21	17	41	sytl1	synaptotagmin-like 1 [Source:ZFIN;Acc:ZDB-GENE-060503-439]	-	-	-	-	GO:0005886//plasma membrane;GO:0070382//exocytic vesicle	GO:0031267//small GTPase binding;GO:0042043//neurexin family protein binding	GO:0006886//intracellular protein transport;GO:0006887//exocytosis
ENSDARG00000071017	2.93	2.77	3.82	3.17333	2.64	2.9	2.88	2.80667	2.5	2.41	1.41	2.10667	0.663866	0.884454	nt5e	116	112	159	122	133	105	105	90	61	nt5e	5'-nucleotidase, ecto (CD73) [Source:ZFIN;Acc:ZDB-GENE-040426-1261]	Metabolism;Metabolism;Metabolism;Metabolism	Global and overview maps;Nucleotide metabolism;Nucleotide metabolism;Metabolism of cofactors and vitamins	ko01100//Metabolic pathways;ko00230//Purine metabolism;ko00240//Pyrimidine metabolism;ko00760//Nicotinate and nicotinamide metabolism	K19970;K19970;K19970;K19970	-	GO:0000166//nucleotide binding;GO:0016787//hydrolase activity;GO:0016788//hydrolase activity, acting on ester bonds;GO:0046872//metal ion binding	GO:0009166//nucleotide catabolic process
ENSDARG00000022129	218.78	242.13	257.94	239.617	206.58	208.64	205.4	206.873	162.38	158.1	157	159.16	0.664228	0.863351	rbm4.3	9018	10125	11204	9833	10301	7740	7141	6234	7128	rbm4.3	RNA binding motif protein 4.3 [Source:ZFIN;Acc:ZDB-GENE-040426-1938]	-	-	-	-	GO:0016607//nuclear speck	GO:0003676//nucleic acid binding;GO:0003723//RNA binding;GO:0003729//mRNA binding	GO:0000398//mRNA splicing, via spliceosome
ENSDARG00000099645	1.95	2.43	1.55	1.97667	2.81	2.05	1.7	2.18667	0.88	1.61	1.45	1.31333	0.664418	1.10624	zgc:153184	71	79	63	124	70	69	47	55	55	zgc:153184	zgc:153184 [Source:ZFIN;Acc:ZDB-GENE-060825-136]	-	-	-	-	GO:0005575//cellular_component	GO:0003674//molecular_function	GO:0008150//biological_process
ENSDARG00000032929	404.81	597.73	683.19	561.91	634.74	591.33	584.17	603.413	387.75	365.57	366.8	373.373	0.664472	1.07386	cryba1l1	6835	10283	12084	12465	11538	9045	6936	5810	6742	cryba1l1	crystallin, beta A1, like 1 [Source:ZFIN;Acc:ZDB-GENE-050417-249]	-	-	-	-	GO:0005575//cellular_component	GO:0005212//structural constituent of eye lens	GO:0002088//lens development in camera-type eye;GO:0007601//visual perception
MSTRG.10711	5.75	5.67	5.42	5.61333	5.13	5.09	4.72	4.98	3.91	3.28	4	3.73	0.664489	0.887173	HERC1	329	331	325	342	337	248	237	177	249	HERC1	probable E3 ubiquitin-protein ligase HERC1 [Danio rerio]	-	-	-	-	-	-	GO:0010506//regulation of autophagy;GO:0021533//cell differentiation in hindbrain;GO:0030030//cell projection organization;GO:0050905//neuromuscular process
ENSDARG00000017261	11.37	10.25	10.45	10.69	12.01	8.13	10.19	10.11	6.42	7.69	7.22	7.11	0.665108	0.945744	gdpd1	435	453	511	580	448	413	342	364	346	gdpd1	glycerophosphodiester phosphodiesterase domain containing 1 [Source:ZFIN;Acc:ZDB-GENE-040822-22]	Metabolism	Lipid metabolism	ko00565//Ether lipid metabolism	K22387	GO:0005789//endoplasmic reticulum membrane;GO:0016020//membrane;GO:0016021//integral component of membrane	GO:0004622//lysophospholipase activity;GO:0008081//phosphoric diester hydrolase activity	GO:0006629//lipid metabolic process;GO:0046475//glycerophospholipid catabolic process;GO:0070291//N-acylethanolamine metabolic process
ENSDARG00000074728	0.86	1	1.01	0.956667	1.3	0.67	0.71	0.893333	0.42	0.74	0.75	0.636667	0.665505	0.933798	mfsd9	21	25	26	37	19	16	11	17	20	mfsd9	major facilitator superfamily domain containing 9 [Source:ZFIN;Acc:ZDB-GENE-070912-190]	-	-	-	-	GO:0016020//membrane;GO:0016021//integral component of membrane	GO:0022857//transmembrane transporter activity	GO:0055085//transmembrane transport
ENSDARG00000011317	1.6	0.89	0.83	1.10667	0.47	1.13	0.44	0.68	0.89	0.62	0.7	0.736667	0.665663	0.614458	adra1ba	44	25	24	15	36	11	26	16	21	adra1ba	adrenoceptor alpha 1Ba [Source:ZFIN;Acc:ZDB-GENE-120510-1]	Environmental Information Processing;Environmental Information Processing;Organismal Systems;Organismal Systems	Signaling molecules and interaction;Signal transduction;Circulatory system;Circulatory system	ko04080//Neuroactive ligand-receptor interaction;ko04020//Calcium signaling pathway;ko04261//Adrenergic signaling in cardiomyocytes;ko04270//Vascular smooth muscle contraction	K04136;K04136;K04136;K04136	GO:0005737//cytoplasm;GO:0005886//plasma membrane;GO:0005887//integral component of plasma membrane;GO:0005901//caveola;GO:0016020//membrane;GO:0016021//integral component of membrane	GO:0004930//G protein-coupled receptor activity;GO:0004935//adrenergic receptor activity;GO:0004937//alpha1-adrenergic receptor activity	GO:0001996//positive regulation of heart rate by epinephrine-norepinephrine;GO:0006937//regulation of muscle contraction;GO:0007165//signal transduction;GO:0007186//G protein-coupled receptor signaling pathway;GO:0007200//phospholipase C-activating G protein-coupled receptor signaling pathway;GO:0007204//positive regulation of cytosolic calcium ion concentration;GO:0007267//cell-cell signaling;GO…
ENSDARG00000095915	3.1	2.16	1.78	2.34667	1.72	1.63	0.88	1.41	1.52	1.31	1.86	1.56333	0.666193	0.600852	col6a3	157.59	111.92	95.07	101.67	96.1	41	81.8	62.97	103.06	col6a3	collagen, type VI, alpha 3 [Source:ZFIN;Acc:ZDB-GENE-070501-8]	Cellular Processes;Environmental Information Processing;Environmental Information Processing;Human Diseases;Organismal Systems	Cellular community - eukaryotes;Signal transduction;Signaling molecules and interaction;Infectious diseases;Digestive system	ko04510//Focal adhesion;ko04151//PI3K-Akt signaling pathway;ko04512//ECM-receptor interaction;ko05165//Human papillomavirus infection;ko04974//Protein digestion and absorption	K06238;K06238;K06238;K06238;K06238	-	-	-
ENSDARG00000116608	9.7	13.85	15.88	13.1433	13.95	12.31	11.53	12.5967	9.61	7.94	8.73	8.76	0.666498	0.958407	pitx1	387	525	602	603	539	402	407	288	345	pitx1	paired-like homeodomain 1 [Source:ZFIN;Acc:ZDB-GENE-060421-3623]	-	-	-	-	GO:0005634//nucleus	GO:0000978//RNA polymerase II proximal promoter sequence-specific DNA binding;GO:0000981//DNA-binding transcription factor activity, RNA polymerase II-specific;GO:0003677//DNA binding;GO:0003700//DNA-binding transcription factor activity	GO:0006355//regulation of transcription, DNA-templated;GO:0006357//regulation of transcription by RNA polymerase II;GO:0007275//multicellular organism development;GO:0009653//anatomical structure morphogenesis
ENSDARG00000020258	202.96	244.8	225.16	224.307	181.44	195.89	181.47	186.267	143.76	159.92	144.91	149.53	0.666632	0.830411	ewsr1a	8283	10070	9349	8593	9153	6709	6325	6142	6437	ewsr1a	EWS RNA-binding protein 1a [Source:ZFIN;Acc:ZDB-GENE-030131-2317]	Human Diseases	Cancers	ko05202//Transcriptional misregulation in cancers	K13209	GO:0005634//nucleus	GO:0003676//nucleic acid binding;GO:0003682//chromatin binding;GO:0003712//transcription coregulator activity;GO:0003723//RNA binding;GO:0005515//protein binding;GO:0046872//metal ion binding	GO:0000278//mitotic cell cycle;GO:0006355//regulation of transcription, DNA-templated;GO:0007088//regulation of mitotic nuclear division;GO:0021954//central nervous system neuron development;GO:0051256//mitotic spindle midzone assembly;GO:1903041//regulation of chondrocyte hypertrophy
ENSDARG00000076547	7.74	7.02	6.93	7.23	5.12	5.29	5.54	5.31667	4.35	5.01	5.1	4.82	0.666667	0.735362	-	622	576	582	481	493	404	370	380	447	-	si:ch211-221f10.2 [Source:ZFIN;Acc:ZDB-GENE-140106-124]	Environmental Information Processing	Membrane transport	ko02010//ABC transporters	K05668	GO:0016020//membrane;GO:0016021//integral component of membrane	GO:0000166//nucleotide binding;GO:0005524//ATP binding;GO:0008514//organic anion transmembrane transporter activity;GO:0016887//ATPase activity;GO:0042626//ATPase activity, coupled to transmembrane movement of substances	GO:0015711//organic anion transport;GO:0055085//transmembrane transport
MSTRG.12274	0.42	0.69	1.08	0.73	0.12	0	1.23	0.45	0.4	0.15	0.91	0.486667	0.666667	0.616438	--	3	5	8	1	0	8	3	1	7	--	myb SANT-like DNA-binding domain-containing 4-like isoform X1 [Labeo rohita]	-	-	-	-	-	-	-
ENSDARG00000012269	0.45	0.65	0.49	0.53	0.35	0.35	0.45	0.383333	0.34	0.32	0.4	0.353333	0.666667	0.72327	clcn1b	32	48	37	29	28	30	26	22	31	clcn1b	chloride channel, voltage-sensitive 1b [Source:ZFIN;Acc:ZDB-GENE-100921-11]	-	-	-	-	GO:0005887//integral component of plasma membrane;GO:0016020//membrane;GO:0016021//integral component of membrane	GO:0005247//voltage-gated chloride channel activity	GO:0006811//ion transport;GO:0006821//chloride transport;GO:0034220//ion transmembrane transport;GO:0055085//transmembrane transport
ENSDARG00000057691	232.29	243.35	264.59	246.743	189.78	185.26	187.54	187.527	162.87	167.19	163.61	164.557	0.666914	0.760007	srsf1a	8352	8824	10081	8020	7571	6110	6202	5563	6483	srsf1a	serine and arginine rich splicing factor 1a [Source:NCBI gene;Acc:406288]	Human Diseases;Genetic Information Processing	Infectious diseases;Transcription	ko05168//Herpes simplex infection;ko03040//Spliceosome	K12890;K12890	GO:0005634//nucleus	GO:0003676//nucleic acid binding;GO:0003723//RNA binding	-
MSTRG.5793	12.98	20.23	24.61	19.2733	23.07	19.03	21.61	21.2367	13.09	17.81	7.67	12.8567	0.66707	1.10187	--	488	776	971	1011	828	746	522	631	314	--	hypothetical protein ROHU_004946 [Labeo rohita]	-	-	-	-	-	-	-
ENSDARG00000103443	35.26	37.47	32.55	35.0933	27.1	25.68	24.63	25.8033	23.15	24.51	22.61	23.4233	0.667458	0.735277	vwde	580	629	562	520	489	372	404	380	405	vwde	von Willebrand factor D and EGF domains [Source:ZFIN;Acc:ZDB-GENE-060929-1226]	-	-	-	-	GO:0005576//extracellular region;GO:0009986//cell surface	GO:0005102//signaling receptor binding	GO:0048856//anatomical structure development
ENSDARG00000020008	179.89	189.05	204.5	191.147	166.92	159.8	161.24	162.653	129.57	124.17	129.06	127.6	0.66755	0.850935	vcp	10308	11055	12301	11151	10600	8483	7878	6707	8054	vcp	valosin containing protein [Source:NCBI gene;Acc:327197]	Genetic Information Processing	Folding, sorting and degradation	ko04141//Protein processing in endoplasmic reticulum	K13525	-	GO:0005524//ATP binding;GO:0016787//hydrolase activity;GO:0016887//ATPase activity	-
MSTRG.5286	1.07	0.39	0.89	0.783333	0.8	1.16	0.44	0.8	0.63	0.57	0.37	0.523333	0.668085	1.02128	--	8	3	7	7	10	3	5	4	3	--	uncharacterized protein LOC103021414 [Astyanax mexicanus]	-	-	-	-	-	-	-
ENSDARG00000073699	24.2	36.31	39.97	33.4933	33.05	28.75	26.53	29.4433	21.06	24.11	21.96	22.3767	0.668093	0.87908	col9a1a	1188	1839	2076	1898	1638	1201	1105	1117	1174	col9a1a	collagen, type IX, alpha 1a [Source:ZFIN;Acc:ZDB-GENE-080721-25]	Cellular Processes;Environmental Information Processing	Cellular community - eukaryotes;Signaling molecules and interaction	ko04510//Focal adhesion;ko04512//ECM-receptor interaction	K08131;K08131	GO:0005615//extracellular space;GO:0031012//extracellular matrix	GO:0005201//extracellular matrix structural constituent	GO:0030198//extracellular matrix organization
ENSDARG00000011259	1.17	1.58	1.56	1.43667	1.24	1.57	1.25	1.35333	0.74	0.95	1.19	0.96	0.668213	0.941995	trpm1a	36	42	47	49	52	40	41	24	31	trpm1a	transient receptor potential cation channel, subfamily M, member 1a [Source:ZFIN;Acc:ZDB-GENE-070112-1372]	-	-	-	-	GO:0005887//integral component of plasma membrane;GO:0016020//membrane;GO:0016021//integral component of membrane	GO:0005216//ion channel activity;GO:0005227//calcium activated cation channel activity;GO:0005261//cation channel activity;GO:0005262//calcium channel activity	GO:0006811//ion transport;GO:0006812//cation transport;GO:0007216//G protein-coupled glutamate receptor signaling pathway;GO:0016048//detection of temperature stimulus;GO:0034220//ion transmembrane transport;GO:0050951//sensory perception of temperature stimulus;GO:0051262//protein tetramerization;GO:0055085//transmembrane transport;GO:0060402//calcium ion transport into cytosol;GO:0070588//calci…
ENSDARG00000052450	7.46	6.51	6.35	6.77333	5.44	4.93	3.63	4.66667	5.01	5.22	3.35	4.52667	0.668307	0.688976	hspb2	94	84	84	80	72	42	67	62	46	hspb2	heat shock protein, alpha-crystallin-related, b2 [Source:ZFIN;Acc:ZDB-GENE-050417-260]	Human Diseases	Cancers	ko05205//Proteoglycans in cancer	K09543	-	GO:0003674//molecular_function	-
ENSDARG00000054420	0.52	0.52	0.71	0.583333	0.39	0.45	0.15	0.33	0.41	0.31	0.45	0.39	0.668571	0.565714	rpe65c	15.54	16.48	23.34	14.25	15.56	4.02	13.12	9.19	15.17	rpe65c	retinoid isomerohydrolase RPE65 c [Source:NCBI gene;Acc:100004076]	Metabolism	Metabolism of cofactors and vitamins	ko00830//Retinol metabolism	K11158	-	GO:0016702//oxidoreductase activity, acting on single donors with incorporation of molecular oxygen, incorporation of two atoms of oxygen;GO:0046872//metal ion binding	GO:0055114//oxidation-reduction process
ENSDARG00000003084	0.4	0.56	0.76	0.573333	0.72	0.67	0.28	0.556667	0.39	0.37	0.39	0.383333	0.668605	0.97093	spire2	28	29	56	51	49	18	25	19	25	spire2	spire-type actin nucleation factor 2 [Source:NCBI gene;Acc:492470]	-	-	-	-	GO:0005737//cytoplasm;GO:0005856//cytoskeleton;GO:0005886//plasma membrane;GO:0016020//membrane;GO:0030659//cytoplasmic vesicle membrane;GO:0031410//cytoplasmic vesicle	GO:0003779//actin binding	GO:0015031//protein transport;GO:0016192//vesicle-mediated transport;GO:0045010//actin nucleation
ENSDARG00000005343	1.59	1.56	1.92	1.69	1.76	1.71	1.51	1.66	1.27	1.27	0.85	1.13	0.668639	0.982249	ccdc85al	86	86	109	111	107	75	73	65	50	ccdc85al	coiled-coil domain containing 85A, like [Source:ZFIN;Acc:ZDB-GENE-040912-92]	-	-	-	-	GO:0005912//adherens junction	GO:0003674//molecular_function	GO:0008150//biological_process
ENSDARG00000004754	40.29	36.88	41.32	39.4967	33.74	32.96	28.66	31.7867	25.82	26.33	27.12	26.4233	0.669002	0.804794	hspa4a	2443.74	2282.94	2630.8	2346.67	2314.54	1595.85	1614.94	1505.52	1791.81	hspa4a	heat shock protein 4a [Source:ZFIN;Acc:ZDB-GENE-040426-2832]	Cellular Processes	Cellular community - eukaryotes	ko04530//Tight junction	K09489	GO:0005634//nucleus;GO:0005829//cytosol	GO:0000166//nucleotide binding;GO:0005524//ATP binding;GO:0016887//ATPase activity	-
ENSDARG00000103071	5.96	8.1	10.42	8.16	8.85	8.3	8.21	8.45333	5.39	5.98	5.01	5.46	0.669118	1.03595	si:ch211-244c8.4	460	638	845	797	742	582	442	435	421	si:ch211-244c8.4	si:ch211-244c8.4 [Source:ZFIN;Acc:ZDB-GENE-141216-488]	-	-	-	-	-	-	-
ENSDARG00000004869	0.7	0.94	0.81	0.816667	0.51	0.7	0.64	0.616667	0.63	0.74	0.27	0.546667	0.669388	0.755102	penka	19	26	23	16	22	16	18	19	8	penka	proenkephalin a [Source:ZFIN;Acc:ZDB-GENE-030729-31]	Environmental Information Processing	Signaling molecules and interaction	ko04080//Neuroactive ligand-receptor interaction	K18832	GO:0005576//extracellular region;GO:0005886//plasma membrane;GO:0030425//dendrite;GO:0043025//neuronal cell body;GO:0043679//axon terminus	GO:0031628//opioid receptor binding	GO:0007218//neuropeptide signaling pathway;GO:0007268//chemical synaptic transmission;GO:0007600//sensory perception
ENSDARG00000062168	1.05	1.21	1.07	1.11	0.81	0.62	0.72	0.716667	0.57	0.81	0.85	0.743333	0.66967	0.645646	tmem168b	65	76	69	58	44	41	37	47	57	tmem168b	transmembrane protein 168b [Source:ZFIN;Acc:ZDB-GENE-090406-3]	-	-	-	-	-	-	-
ENSDARG00000034801	1.12	1.28	1.42	1.27333	1.01	1.26	1.1	1.12333	0.77	0.88	0.91	0.853333	0.670157	0.882199	mylka	73	85	97	77	95	66	53	54	65	mylka	myosin, light chain kinase a [Source:ZFIN;Acc:ZDB-GENE-030131-8207]	Environmental Information Processing;Cellular Processes;Cellular Processes;Environmental Information Processing;Organismal Systems;Organismal Systems;Environmental Information Processing;Organismal Systems;Organismal Systems	Signal transduction;Cell motility;Cellular community - eukaryotes;Signal transduction;Circulatory system;Endocrine system;Signal transduction;Immune system;Digestive system	ko04020//Calcium signaling pathway;ko04810//Regulation of actin cytoskeleton;ko04510//Focal adhesion;ko04371//Apelin signaling pathway;ko04270//Vascular smooth muscle contraction;ko04921//Oxytocin signaling pathway;ko04022//cGMP - PKG signaling pathway;ko04611//Platelet activation;ko04971//Gastric acid secretion	K00907;K00907;K00907;K00907;K00907;K00907;K00907;K00907;K00907	-	GO:0004672//protein kinase activity;GO:0005515//protein binding;GO:0005524//ATP binding	GO:0006468//protein phosphorylation
ENSDARG00000038855	0.54	1	0.34	0.626667	0.75	0.47	0.33	0.516667	0.44	0.49	0.33	0.42	0.670213	0.824468	chmp5a	9	20	7	17	9	6	8	9	7	chmp5a	charged multivesicular body protein 5a [Source:ZFIN;Acc:ZDB-GENE-060503-60]	Cellular Processes;Cellular Processes	Transport and catabolism;Cell growth and death	ko04144//Endocytosis;ko04217//Necroptosis	K12198;K12198	-	-	GO:0007034//vacuolar transport
ENSDARG00000075191	7.57	8.2	8.53	8.1	8.79	7.21	7.02	7.67333	5.7	5.72	4.87	5.43	0.67037	0.947325	oacyl	323	357	382	437	356	275	258	230	226	oacyl	O-acyltransferase like [Source:ZFIN;Acc:ZDB-GENE-090710-2]	-	-	-	-	-	GO:0016747//transferase activity, transferring acyl groups other than amino-acyl groups	-
ENSDARG00000091667	1.26	2.29	1.79	1.78	1.26	0.96	1.1	1.10667	1.32	1.11	1.15	1.19333	0.670412	0.621723	si:dkey-234i14.3	36	67	54	42	32	29	40	30	36	si:dkey-234i14.3	si:dkey-234i14.3 [Source:ZFIN;Acc:ZDB-GENE-131121-422]	-	-	-	-	-	GO:0005509//calcium ion binding	GO:0048251//elastic fiber assembly
MSTRG.8571	36.59	29.04	25.45	30.36	12.84	21.59	16.51	16.98	19.56	18.88	22.65	20.3633	0.670729	0.559289	TNXB	804	651	587	329	549	333	456	391	542	TNXB	tenascin-X [Danio rerio]	Cellular Processes;Environmental Information Processing;Environmental Information Processing;Human Diseases;Human Diseases	Cellular community - eukaryotes;Signal transduction;Signaling molecules and interaction;Infectious diseases;Cancers	ko04510//Focal adhesion;ko04151//PI3K-Akt signaling pathway;ko04512//ECM-receptor interaction;ko05165//Human papillomavirus infection;ko05206//MicroRNAs in cancer	K06252;K06252;K06252;K06252;K06252	GO:0005581//collagen trimer;GO:0031012//extracellular matrix;GO:0044421//extracellular region part;GO:0044464//cell part	GO:0005515//protein binding;GO:0005539//glycosaminoglycan binding	GO:0006639//acylglycerol metabolic process;GO:0007010//cytoskeleton organization;GO:0031589//cell-substrate adhesion;GO:0032787//monocarboxylic acid metabolic process;GO:0043405//regulation of MAP kinase activity;GO:0085029//extracellular matrix assembly
ENSDARG00000067608	0.47	0.69	0.39	0.516667	0.3	0.31	0.13	0.246667	0.33	0.38	0.33	0.346667	0.670968	0.477419	zswim7	8	12	7	6	6	2	6	6	6	zswim7	zinc finger, SWIM-type containing 7 [Source:NCBI gene;Acc:325530]	-	-	-	-	-	GO:0008270//zinc ion binding	-
MSTRG.14020	10.83	11.99	12.54	11.7867	11.8	10.01	10.9	10.9033	8.44	7.88	7.42	7.91333	0.67138	0.925057	SLC27A2	433	489	526	550	463	400	358	297	323	SLC27A2	hsFATP2a_ACSVL_like domain-containing protein [Danio rerio]	Cellular Processes;Organismal Systems;Human Diseases	Transport and catabolism;Endocrine system;Endocrine and metabolic diseases	ko04146//Peroxisome;ko03320//PPAR signaling pathway;ko04931//Insulin resistance	K08746;K08746;K08746	GO:0031227//intrinsic component of endoplasmic reticulum membrane;GO:0031231//intrinsic component of peroxisomal membrane	GO:0005319//lipid transporter activity;GO:0005515//protein binding;GO:0015645//fatty acid ligase activity;GO:0016405//CoA-ligase activity;GO:0016878//acid-thiol ligase activity;GO:0032550//purine ribonucleoside binding	GO:0000038//very long-chain fatty acid metabolic process;GO:0006694//steroid biosynthetic process;GO:0009062//fatty acid catabolic process;GO:0015909//long-chain fatty acid transport
ENSDARG00000070954	2.35	3.13	2.89	2.79	3.35	2.38	3.13	2.95333	1.92	1.65	2.05	1.87333	0.671446	1.05854	hmx2	59	80	76	98	69	72	51	39	56	hmx2	H6 family homeobox 2 [Source:ZFIN;Acc:ZDB-GENE-080506-2]	-	-	-	-	GO:0005634//nucleus	GO:0000977//RNA polymerase II regulatory region sequence-specific DNA binding;GO:0000981//DNA-binding transcription factor activity, RNA polymerase II-specific;GO:0003677//DNA binding	GO:0006355//regulation of transcription, DNA-templated;GO:0006357//regulation of transcription by RNA polymerase II;GO:0042472//inner ear morphogenesis;GO:0048916//posterior lateral line development
ENSDARG00000091408	2.12	1.41	2.04	1.85667	2.63	2.13	2.68	2.48	1.38	1.3	1.06	1.24667	0.671454	1.33573	mtcl1	58	40	60	87	68	68	40	35	34	mtcl1	microtubule crosslinking factor 1 [Source:ZFIN;Acc:ZDB-GENE-120508-3]	-	-	-	-	GO:0005615//extracellular space	-	GO:0010506//regulation of autophagy
ENSDARG00000010758	9.36	10.92	8.89	9.72333	6.1	6.01	5.4	5.83667	6.8	6.27	6.52	6.53	0.67158	0.600274	capn12	472	562	471	359	351	250	364	298	358	capn12	calpain 12 [Source:ZFIN;Acc:ZDB-GENE-050419-245]	Cellular Processes;Cellular Processes;Cellular Processes;Genetic Information Processing;Human Diseases;Human Diseases	Cell growth and death;Cell growth and death;Cell growth and death;Folding, sorting and degradation;Infectious diseases;Neurodegenerative diseases	ko04210//Apoptosis;ko04218//Cellular senescence;ko04217//Necroptosis;ko04141//Protein processing in endoplasmic reticulum;ko05131//Shigellosis;ko05010//Alzheimer disease	K01367;K01367;K01367;K01367;K01367;K01367	GO:0005737//cytoplasm	GO:0004198//calcium-dependent cysteine-type endopeptidase activity;GO:0005509//calcium ion binding;GO:0008233//peptidase activity;GO:0008234//cysteine-type peptidase activity;GO:0016787//hydrolase activity	GO:0006508//proteolysis;GO:0030216//keratinocyte differentiation;GO:0043066//negative regulation of apoptotic process
ENSDARG00000037192	0.84	0.77	0.71	0.773333	1.06	0.94	0.48	0.826667	0.28	0.42	0.86	0.52	0.672414	1.06897	zgc:113364	17	16	15	25	22	9	6	8	19	zgc:113364	zgc:113364 [Source:ZFIN;Acc:ZDB-GENE-050410-5]	-	-	-	-	GO:0005575//cellular_component	GO:0003677//DNA binding;GO:0046872//metal ion binding	GO:0008150//biological_process
ENSDARG00000035552	3.4	3.05	2.62	3.02333	2.23	1.91	1.7	1.94667	2.13	2.46	1.51	2.03333	0.672547	0.643881	agtr2	120	110	97	92	78	55	80	82	58	agtr2	angiotensin II receptor, type 2 [Source:ZFIN;Acc:ZDB-GENE-050306-56]	Environmental Information Processing;Organismal Systems	Signaling molecules and interaction;Circulatory system	ko04080//Neuroactive ligand-receptor interaction;ko04261//Adrenergic signaling in cardiomyocytes	K04167;K04167	GO:0005886//plasma membrane;GO:0016020//membrane;GO:0016021//integral component of membrane	GO:0004930//G protein-coupled receptor activity;GO:0004945//angiotensin type II receptor activity	GO:0006954//inflammatory response;GO:0007165//signal transduction;GO:0007186//G protein-coupled receptor signaling pathway;GO:0038166//angiotensin-activated signaling pathway
ENSDARG00000023104	9.75	11.84	12.32	11.3033	14.41	11.6	11.03	12.3467	7.69	7.62	7.5	7.60333	0.672663	1.0923	scaper	515	627	710	795	694	577	468	458	495	scaper	S-phase cyclin A-associated protein in the ER [Source:ZFIN;Acc:ZDB-GENE-060303-5]	-	-	-	-	-	GO:0003676//nucleic acid binding;GO:0008270//zinc ion binding	-
MSTRG.11711	3.01	3.07	3.82	3.3	2.21	1.73	2.56	2.16667	2.42	2.5	1.74	2.22	0.672727	0.656566	--	69	72	92	59	46	54	59	54	43.41	--	interferon-inducible GTPase 5-like protein [Labeo rohita]	-	-	-	-	-	-	-
ENSDARG00000070490	1.42	1.36	1.41	1.39667	1.35	1.3	0.93	1.19333	1.23	0.85	0.74	0.94	0.673031	0.854415	si:dkeyp-75b4.7	26.52	26	27.77	29.49	28.1	16	24.36	15	15	si:dkeyp-75b4.7	si:dkeyp-75b4.7 [Source:ZFIN;Acc:ZDB-GENE-090312-58]	-	-	-	-	-	-	-
MSTRG.3795	0.29	0.15	1.09	0.51	0.28	0.44	0.56	0.426667	0.17	0	0.86	0.343333	0.673203	0.836601	--	1.91	1.03	7.55	2.14	3.36	3.38	1.22	0	6.17	--	Zgc:158580 [Danio rerio]	-	-	-	-	-	GO:0070011//peptidase activity, acting on L-amino acid peptides	-
ENSDARG00000041734	1.48	1.59	1.43	1.5	1.64	1.54	1.42	1.53333	0.81	1.1	1.12	1.01	0.673333	1.02222	tbc1d32	117	128	118	151	141	103	68	82	96	tbc1d32	TBC1 domain family, member 32 [Source:NCBI gene;Acc:566474]	-	-	-	-	-	-	-
ENSDARG00000068323	4.97	6.87	7.27	6.37	7.65	6.64	6.04	6.77667	4.05	4.36	4.46	4.29	0.673469	1.06384	astn1	385	505	580	713	629	441	356.87	331.84	370	astn1	astrotactin 1 [Source:ZFIN;Acc:ZDB-GENE-050320-140]	-	-	-	-	GO:0005768//endosome;GO:0016020//membrane;GO:0016021//integral component of membrane	GO:0003674//molecular_function;GO:0005515//protein binding	GO:0001764//neuron migration;GO:0007158//neuron cell-cell adhesion
ENSDARG00000102091	8.82	9.66	10.56	9.68	7.91	7.36	8.17	7.81333	6.47	5.26	7.84	6.52333	0.673898	0.807163	CABZ01052576.1	347	388	436	363	335	295	270	195	336	CABZ01052576.1	general transcription factor 3C polypeptide 1 [Source:NCBI gene;Acc:100535454]	-	-	-	-	-	-	-
ENSDARG00000038302	5.91	8.6	10.61	8.37333	8.02	6.7	6.9	7.20667	5.95	6.2	4.78	5.64333	0.673965	0.860669	ccar2	198	254	281	260	304	255	213	225	212	ccar2	cell cycle and apoptosis regulator 2 [Source:ZFIN;Acc:ZDB-GENE-091204-207]	-	-	-	-	GO:0005634//nucleus;GO:0005737//cytoplasm;GO:0044609//DBIRD complex	GO:0000993//RNA polymerase II complex binding;GO:0030374//nuclear receptor transcription coactivator activity	GO:0006355//regulation of transcription, DNA-templated;GO:0008380//RNA splicing;GO:0043065//positive regulation of apoptotic process;GO:0045893//positive regulation of transcription, DNA-templated
ENSDARG00000079468	0.64	0.58	0.59	0.603333	0.51	0.42	0.62	0.516667	0.44	0.38	0.4	0.406667	0.674033	0.856354	rhobtb1	25	23	24	23	19	22	18	14	17	rhobtb1	Rho related BTB domain containing 1 [Source:ZFIN;Acc:ZDB-GENE-130530-871]	Genetic Information Processing	Folding, sorting and degradation	ko04120//Ubiquitin mediated proteolysis	K07868	GO:0005856//cytoskeleton;GO:0005886//plasma membrane;GO:0005938//cell cortex;GO:0031410//cytoplasmic vesicle;GO:0042995//cell projection;GO:0043231//intracellular membrane-bounded organelle	GO:0003924//GTPase activity;GO:0005515//protein binding;GO:0005525//GTP binding;GO:0019901//protein kinase binding	GO:0007015//actin filament organization;GO:0007163//establishment or maintenance of cell polarity;GO:0007264//small GTPase mediated signal transduction;GO:0008360//regulation of cell shape;GO:0030865//cortical cytoskeleton organization;GO:0032956//regulation of actin cytoskeleton organization;GO:0043652//engulfment of apoptotic cell
ENSDARG00000087585	1	1.53	1.43	1.32	2.3	1.4	1.83	1.84333	1	0.93	0.74	0.89	0.674242	1.39646	FAM222A	16	25	24	43	26	27	17	14	13	FAM222A	si:ch211-242f23.8 [Source:ZFIN;Acc:ZDB-GENE-091204-11]	-	-	-	-	-	-	-
ENSDARG00000035471	5.3	5.44	5.72	5.48667	5.28	4.52	4.6	4.8	2.98	4.58	3.55	3.70333	0.67497	0.874848	si:dkey-220k22.1	211	221	239	245	208	168	126	172	154	si:dkey-220k22.1	si:dkey-220k22.1 [Source:ZFIN;Acc:ZDB-GENE-060526-255]	-	-	-	-	GO:0005604//basement membrane;GO:0016020//membrane;GO:0016021//integral component of membrane	-	GO:0009887//animal organ morphogenesis;GO:0009888//tissue development;GO:0016477//cell migration;GO:0034446//substrate adhesion-dependent cell spreading
ENSDARG00000036998	2.88	2.98	3.68	3.18	2.68	4.05	1.97	2.9	2.71	1.92	1.81	2.14667	0.675052	0.91195	arf3b	35	37	47	38	57	22	35	22	24	arf3b	ADP-ribosylation factor 3b [Source:ZFIN;Acc:ZDB-GENE-030616-356]	Cellular Processes	Transport and catabolism	ko04144//Endocytosis	K07938	GO:0005886//plasma membrane	GO:0000166//nucleotide binding;GO:0005525//GTP binding	GO:0006886//intracellular protein transport;GO:0016192//vesicle-mediated transport
ENSDARG00000076351	1.33	1.55	2.02	1.63333	1.75	1.29	1.07	1.37	1.05	1.2	1.06	1.10333	0.67551	0.838776	brinp3a.1	89	106	139	134	100	66	73	76	77	brinp3a.1	bone morphogenetic protein/retinoic acid inducible neural-specific 3a, tandem duplicate 1 [Source:ZFIN;Acc:ZDB-GENE-080218-16]	-	-	-	-	GO:0005783//endoplasmic reticulum;GO:0016020//membrane;GO:0016021//integral component of membrane;GO:0030425//dendrite;GO:0043025//neuronal cell body	GO:0003674//molecular_function	GO:0007050//cell cycle arrest;GO:0045666//positive regulation of neuron differentiation;GO:0045930//negative regulation of mitotic cell cycle;GO:0071300//cellular response to retinoic acid
ENSDARG00000052881	0.67	0.53	0.68	0.626667	0.65	0.66	0.83	0.713333	0.3	0.52	0.45	0.423333	0.675532	1.1383	dnajb5	15	12	16	17	17	17	7	11	11	dnajb5	DnaJ heat shock protein family (Hsp40) member B5 [Source:ZFIN;Acc:ZDB-GENE-070705-308]	-	-	-	-	GO:0005829//cytosol	GO:0051082//unfolded protein binding;GO:0051087//chaperone binding	GO:0006457//protein folding;GO:0051085//chaperone cofactor-dependent protein refolding
ENSDARG00000035695	0.63	0.69	0.56	0.626667	1.14	1.06	1.01	1.07	0.59	0.51	0.17	0.423333	0.675532	1.70745	scxa	17	19	16	36	33	25	17	13	5	scxa	scleraxis bHLH transcription factor a [Source:ZFIN;Acc:ZDB-GENE-060503-414]	-	-	-	-	-	GO:0046983//protein dimerization activity	-
MSTRG.14472	2.09	2.36	1.84	2.09667	1.68	1.82	0.93	1.47667	1.72	1	1.53	1.41667	0.675676	0.704293	--	90.79	104.6	83.74	85.25	91.72	37.25	79.23	40.86	72.5	--	PREDICTED: N-lysine methyltransferase SETD8-like [Sinocyclocheilus grahami]	-	-	-	-	-	GO:0016740//transferase activity	GO:0010467//gene expression;GO:0044238//primary metabolic process;GO:0044260//cellular macromolecule metabolic process
MSTRG.17351	1.13	1.42	1.49	1.34667	0.84	0.6	0.76	0.733333	0.98	1.01	0.74	0.91	0.675743	0.544554	--	39	50	54	34	24	24	36	33	28	--	-	-	-	-	-	-	-	-
ENSDARG00000053906	1.16	1.05	1.47	1.22667	0.84	0.69	0.71	0.746667	1.06	0.72	0.71	0.83	0.67663	0.608696	angpt2b	39	36	52	33	27	22	38	23	26	angpt2b	angiopoietin 2b [Source:ZFIN;Acc:ZDB-GENE-010817-2]	Environmental Information Processing;Environmental Information Processing;Environmental Information Processing;Environmental Information Processing;Human Diseases;Environmental Information Processing	Signal transduction;Signal transduction;Signal transduction;Signal transduction;Infectious diseases;Signal transduction	ko04010//MAPK signaling pathway;ko04151//PI3K-Akt signaling pathway;ko04015//Rap1 signaling pathway;ko04014//Ras signaling pathway;ko05167//Kaposi sarcoma-associated herpesvirus infection;ko04066//HIF-1 signaling pathway	K05466;K05466;K05466;K05466;K05466;K05466	GO:0005615//extracellular space;GO:0062023//collagen-containing extracellular matrix	GO:0005102//signaling receptor binding;GO:0030971//receptor tyrosine kinase binding	GO:0001525//angiogenesis;GO:0001568//blood vessel development;GO:0001944//vasculature development;GO:0048014//Tie signaling pathway
ENSDARG00000102636	0.64	0.45	0.55	0.546667	0.73	0.48	0.43	0.546667	0.35	0.44	0.32	0.37	0.676829	1	trmt9b	31	22	28	41	27	19	18	20	17	trmt9b	tRNA methyltransferase 9B [Source:ZFIN;Acc:ZDB-GENE-030131-4851]	-	-	-	-	GO:0005634//nucleus;GO:0005737//cytoplasm	GO:0000049//tRNA binding;GO:0008168//methyltransferase activity;GO:0016300//tRNA (uracil) methyltransferase activity;GO:0016740//transferase activity	GO:0002098//tRNA wobble uridine modification;GO:0030488//tRNA methylation;GO:0032259//methylation
ENSDARG00000019856	37.65	40.51	47.3	41.82	29.39	29.98	25.72	28.3633	28.19	29.71	27.02	28.3067	0.676869	0.678224	atp1a1b	2411	2647	3179	2194	2222	1512	1915	1793	1884	atp1a1b	ATPase Na+/K+ transporting subunit alpha 1b [Source:ZFIN;Acc:ZDB-GENE-001212-5]	Organismal Systems;Organismal Systems	Circulatory system;Circulatory system	ko04261//Adrenergic signaling in cardiomyocytes;ko04260//Cardiac muscle contraction	K01539;K01539	GO:0016020//membrane;GO:0016021//integral component of membrane	GO:0000166//nucleotide binding;GO:0005391//sodium:potassium-exchanging ATPase activity;GO:0005524//ATP binding;GO:0008556//potassium-transporting ATPase activity;GO:0016887//ATPase activity;GO:0046872//metal ion binding	GO:0006811//ion transport;GO:0006813//potassium ion transport;GO:0006883//cellular sodium ion homeostasis;GO:0010248//establishment or maintenance of transmembrane electrochemical gradient;GO:0030007//cellular potassium ion homeostasis;GO:0036376//sodium ion export across plasma membrane;GO:1902600//proton transmembrane transport;GO:1990573//potassium ion import across plasma membrane
ENSDARG00000030665	21.29	23.75	25.9	23.6467	22.8	22.4	24.22	23.14	14.66	15.77	17.6	16.01	0.677051	0.978573	TCERG1	1262	1437	1612	1576	1537	1318	922	881	1136	TCERG1	transcription elongation regulator 1b (CA150) [Source:NCBI gene;Acc:797473]	Genetic Information Processing	Transcription	ko03040//Spliceosome	K12824	GO:0005634//nucleus	GO:0003712//transcription coregulator activity;GO:0005515//protein binding;GO:0070063//RNA polymerase binding	-
ENSDARG00000002299	1.43	1.61	1.46	1.5	0.93	1.35	1.04	1.10667	1.07	0.58	1.4	1.01667	0.677778	0.737778	arsh	36	43	38	28	38	23	29	15	37	arsh	arylsulfatase H [Source:ZFIN;Acc:ZDB-GENE-081104-120]	-	-	-	-	GO:0016020//membrane;GO:0016021//integral component of membrane	GO:0003824//catalytic activity;GO:0004065//arylsulfatase activity;GO:0008484//sulfuric ester hydrolase activity;GO:0016787//hydrolase activity	-
ENSDARG00000019365	1.05	0.85	0.49	0.796667	0.36	0.16	0.36	0.293333	0.2	0.7	0.72	0.54	0.677824	0.368201	krt99	35	29	17	14	6	11	7	22	26	krt99	keratin 99 [Source:ZFIN;Acc:ZDB-GENE-050417-50]	Human Diseases;Organismal Systems	Infectious diseases;Endocrine system	ko05150//Staphylococcus aureus infection;ko04915//Estrogen signaling pathway	K07604;K07604	GO:0005882//intermediate filament	GO:0005198//structural molecule activity	GO:0008150//biological_process
ENSDARG00000016081	1.02	1.45	1.41	1.29333	1.46	1.87	0.81	1.38	1.18	0.72	0.73	0.876667	0.677835	1.06701	cldn15la	18	26	26	30	38	13	22	12	14	cldn15la	claudin 15-like a [Source:ZFIN;Acc:ZDB-GENE-010328-12]	Cellular Processes;Environmental Information Processing	Cellular community - eukaryotes;Signaling molecules and interaction	ko04530//Tight junction;ko04514//Cell adhesion molecules (CAMs)	K06087;K06087	GO:0005923//bicellular tight junction;GO:0016021//integral component of membrane	GO:0005198//structural molecule activity	-
ENSDARG00000042120	5.18	3.62	4.44	4.41333	3.29	3.65	3.48	3.47333	2.35	3.48	3.15	2.99333	0.678248	0.787009	-	311	222	280	230	254	192	150	197	206	-	si:dkey-97o5.1 [Source:NCBI gene;Acc:553598]	-	-	-	-	GO:0005575//cellular_component	GO:0003674//molecular_function	-
ENSDARG00000018574	119	125.92	148.39	131.103	101.12	107.28	96.57	101.657	90.11	79.25	97.46	88.94	0.678396	0.775393	sf3b4	3119	3368	4083	3090	3255	2324	2506	1958	2782	sf3b4	splicing factor 3b, subunit 4 [Source:ZFIN;Acc:ZDB-GENE-020419-22]	Genetic Information Processing	Transcription	ko03040//Spliceosome	K12831	GO:0005634//nucleus;GO:0005689//U12-type spliceosomal complex;GO:0005730//nucleolus	GO:0003676//nucleic acid binding;GO:0003723//RNA binding	GO:0048026//positive regulation of mRNA splicing, via spliceosome
ENSDARG00000070038	7.14	7.7	7.56	7.46667	8.51	6.72	5.96	7.06333	5.01	6.48	3.71	5.06667	0.678571	0.945982	rbp2a	90	99	100	125	98	69	67	77	51	rbp2a	retinol binding protein 2a, cellular [Source:ZFIN;Acc:ZDB-GENE-020320-2]	-	-	-	-	-	GO:0008289//lipid binding	-
ENSDARG00000068655	1.24	1.45	0.95	1.21333	0.96	1.04	1.39	1.13	0.79	1.02	0.66	0.823333	0.678571	0.931319	dnlz	31	37	25	28	30	32	21	24	18	dnlz	DNL-type zinc finger [Source:NCBI gene;Acc:791166]	-	-	-	-	-	GO:0008270//zinc ion binding	-
ENSDARG00000042124	4.77	3.22	2.68	3.55667	3.19	1.88	3.32	2.79667	3.28	1.78	2.19	2.41667	0.679475	0.786317	si:dkey-4e7.3	127	98	84	104	65	91	93	50	71	si:dkey-4e7.3	si:dkey-4e7.3 [Source:ZFIN;Acc:ZDB-GENE-070912-542]	-	-	-	-	-	-	-
ENSDARG00000025977	82.09	91.2	95.27	89.52	81.5	74.38	72.03	75.97	63.66	57.76	61.11	60.8433	0.679662	0.848637	blmh	2557	2899	3115	2956	2682	2060	2104	1696	2066	blmh	bleomycin hydrolase [Source:ZFIN;Acc:ZDB-GENE-030131-8485]	-	-	-	-	GO:0005737//cytoplasm	GO:0004177//aminopeptidase activity;GO:0004197//cysteine-type endopeptidase activity;GO:0008233//peptidase activity;GO:0008234//cysteine-type peptidase activity;GO:0016787//hydrolase activity	GO:0006508//proteolysis;GO:0009636//response to toxic substance;GO:0043418//homocysteine catabolic process
ENSDARG00000038709	1.49	1.84	1.79	1.70667	1.66	1.33	1.67	1.55333	1.63	1.26	0.59	1.16	0.679688	0.910156	MYADM	30	38	38	39	31	31	35	24	13	MYADM	si:dkeyp-66d1.7 [Source:ZFIN;Acc:ZDB-GENE-070912-662]	-	-	-	-	GO:0016020//membrane	-	-
ENSDARG00000091280	2.28	0.56	0.72	1.18667	0.52	2.22	1.73	1.49	0.89	0.7	0.83	0.806667	0.679775	1.25562	si:ch211-66k16.27	26	12	16	9	26	19	8	14	19	si:ch211-66k16.27	si:ch211-66k16.27 [Source:ZFIN;Acc:ZDB-GENE-120709-9]	Human Diseases;Cellular Processes;Organismal Systems;Organismal Systems;Human Diseases;Human Diseases;Human Diseases;Human Diseases;Organismal Systems;Human Diseases;Human Diseases	Infectious diseases;Cell growth and death;Immune system;Immune system;Infectious diseases;Infectious diseases;Infectious diseases;Infectious disease: bacterial;Immune system;Infectious diseases;Infectious diseases	ko05132//Salmonella infection;ko04217//Necroptosis;ko04621//NOD-like receptor signaling pathway;ko04625//C-type lectin receptor signaling pathway;ko05130//Pathogenic Escherichia coli infection;ko05131//Shigellosis;ko05164//Influenza A;ko05135//Yersinia infection;ko04623//Cytosolic DNA-sensing pathway;ko05133//Pertussis;ko05134//Legionellosis	K12799;K12799;K12799;K12799;K12799;K12799;K12799;K12799;K12799;K12799;K12799	-	-	GO:0006954//inflammatory response;GO:0042981//regulation of apoptotic process;GO:0045087//innate immune response
ENSDARG00000097652	1.09	1.12	0.82	1.01	1.23	0.74	1.12	1.03	0.81	0.67	0.58	0.686667	0.679868	1.0198	si:dkey-234i14.2	19	20	15	25	15	18	15	11	11	si:dkey-234i14.2	si:dkey-234i14.2 [Source:ZFIN;Acc:ZDB-GENE-131127-595]	-	-	-	-	-	-	-
ENSDARG00000086706	5.63	6.97	9.66	7.42	8.38	6.89	7.14	7.47	5.01	5.25	4.88	5.04667	0.680144	1.00674	BMERB1	91	115	164	158	129	106	86	80	86	BMERB1	zgc:114175 [Source:ZFIN;Acc:ZDB-GENE-050913-109]	-	-	-	-	GO:0005575//cellular_component	GO:0003674//molecular_function	GO:0008150//biological_process
ENSDARG00000099635	198.59	203.36	230.68	210.877	175.13	171.88	175.84	174.283	141.18	141.21	147.96	143.45	0.680255	0.82647	akap8l	5423	5818	6324	5416	5389	4374	3973	3630	4272	akap8l	A kinase (PRKA) anchor protein 8-like [Source:ZFIN;Acc:ZDB-GENE-040426-2303]	-	-	-	-	GO:0005634//nucleus	GO:0003677//DNA binding	-
ENSDARG00000038270	1.71	1.35	1.7	1.58667	1.65	1.59	1.57	1.60333	1.18	1.01	1.05	1.08	0.680672	1.0105	PIGG	137	110	143	154	147	115	100	76	91	PIGG	si:ch73-49o8.1 [Source:ZFIN;Acc:ZDB-GENE-141215-6]	Metabolism	Glycan biosynthesis and metabolism	ko00563//Glycosylphosphatidylinositol(GPI)-anchor biosynthesis	K05310	-	GO:0003824//catalytic activity;GO:0051377//mannose-ethanolamine phosphotransferase activity	GO:0006506//GPI anchor biosynthetic process
ENSDARG00000004771	11.36	10.11	9.36	10.2767	11.19	10.55	10.12	10.62	6.4	5.39	9.2	6.99667	0.68083	1.03341	ankrd10b	272	242	243	310	299	225	172	136	233	ankrd10b	ankyrin repeat domain 10b [Source:ZFIN;Acc:ZDB-GENE-061013-49]	-	-	-	-	-	GO:0005515//protein binding	-
ENSDARG00000060901	2.66	2.35	2.7	2.57	3.01	3.22	3.07	3.1	1.83	1.79	1.63	1.75	0.680934	1.20623	trim62.1	93.97	84.78	100.2	123.98	131.82	99.54	68.5	59.49	62.79	trim62.1	tripartite motif containing 62, tandem duplicate 1 [Source:ZFIN;Acc:ZDB-GENE-070112-502]	-	-	-	-	GO:0005737//cytoplasm	GO:0005515//protein binding;GO:0008270//zinc ion binding;GO:0046872//metal ion binding;GO:0061630//ubiquitin protein ligase activity	GO:0016567//protein ubiquitination;GO:0043123//positive regulation of I-kappaB kinase/NF-kappaB signaling;GO:0045087//innate immune response;GO:0051092//positive regulation of NF-kappaB transcription factor activity
ENSDARG00000027984	2.62	3.38	3.1	3.03333	3.15	1.94	3.26	2.78333	1.98	2.04	2.18	2.06667	0.681319	0.917582	gstz1	45	52	50	53	37	49	33	29	37	gstz1	glutathione S-transferase zeta 1 [Source:ZFIN;Acc:ZDB-GENE-040718-184]	Metabolism;Metabolism	Global and overview maps;Amino acid metabolism	ko01100//Metabolic pathways;ko00350//Tyrosine metabolism	K01800;K01800	GO:0005737//cytoplasm;GO:0005739//mitochondrion	GO:0003824//catalytic activity;GO:0004364//glutathione transferase activity;GO:0005515//protein binding;GO:0016034//maleylacetoacetate isomerase activity;GO:0016853//isomerase activity	GO:0006559//L-phenylalanine catabolic process;GO:0006572//tyrosine catabolic process;GO:0006749//glutathione metabolic process;GO:0009072//aromatic amino acid family metabolic process
ENSDARG00000014179	30.85	35.39	25.83	30.69	28.33	29.51	30.42	29.42	23.6	19.03	20.1	20.91	0.681329	0.958618	pfkma	1512	1770	1329	1619	1674	1369	1227	879	1073	pfkma	phosphofructokinase, muscle a [Source:ZFIN;Acc:ZDB-GENE-040912-135]	Metabolism;Metabolism;Metabolism;Genetic Information Processing;Metabolism;Metabolism;Metabolism;Metabolism	Global and overview maps;Global and overview maps;Global and overview maps;Folding, sorting and degradation;Carbohydrate metabolism;Carbohydrate metabolism;Carbohydrate metabolism;Carbohydrate metabolism	ko01100//Metabolic pathways;ko01200//Carbon metabolism;ko01230//Biosynthesis of amino acids;ko03018//RNA degradation;ko00010//Glycolysis / Gluconeogenesis;ko00051//Fructose and mannose metabolism;ko00052//Galactose metabolism;ko00030//Pentose phosphate pathway	K00850;K00850;K00850;K00850;K00850;K00850;K00850;K00850	GO:0005737//cytoplasm;GO:0005945//6-phosphofructokinase complex;GO:0016020//membrane	GO:0000166//nucleotide binding;GO:0003824//catalytic activity;GO:0003872//6-phosphofructokinase activity;GO:0005524//ATP binding;GO:0016208//AMP binding;GO:0016301//kinase activity;GO:0016740//transferase activity;GO:0042802//identical protein binding;GO:0046872//metal ion binding;GO:0048029//monosaccharide binding;GO:0070095//fructose-6-phosphate binding	GO:0006002//fructose 6-phosphate metabolic process;GO:0006096//glycolytic process;GO:0008152//metabolic process;GO:0016310//phosphorylation;GO:0030388//fructose 1,6-bisphosphate metabolic process;GO:0061621//canonical glycolysis
ENSDARG00000078657	2.66	3.3	4.68	3.54667	2.95	3.61	3.67	3.41	2.72	2.76	1.77	2.41667	0.681391	0.961466	FNDC10	83	105	153	107	130	105	90	81	60	FNDC10	si:zfos-1324h11.5 [Source:ZFIN;Acc:ZDB-GENE-141216-142]	-	-	-	-	GO:0016020//membrane;GO:0016021//integral component of membrane	-	-
ENSDARG00000023448	3.88	3.09	3.89	3.62	3.97	3.65	3.01	3.54333	2.19	2.77	2.44	2.46667	0.6814	0.978821	galnt14	151	128	166	197	180	112	99	111	113	galnt14	UDP-N-acetyl-alpha-D-galactosamine:polypeptide N-acetylgalactosaminyltransferase 14 (GalNAc-T14) [Source:ZFIN;Acc:ZDB-GENE-041014-351]	Metabolism;Metabolism;Metabolism	Global and overview maps;Glycan biosynthesis and metabolism;Glycan biosynthesis and metabolism	ko01100//Metabolic pathways;ko00514//Other types of O-glycan biosynthesis;ko00512//Mucin type O-glycan biosynthesis	K00710;K00710;K00710	-	-	-
ENSDARG00000102033	4.8	3.18	3.05	3.67667	4.07	3.64	3.38	3.69667	2.1	2.88	2.54	2.50667	0.681777	1.00544	zgc:193790	99	67	66	98	87	64	46	56	57	zgc:193790	zgc:193790 [Source:ZFIN;Acc:ZDB-GENE-080723-55]	Human Diseases	Infectious diseases	ko05168//Herpes simplex infection	K09228	GO:0005634//nucleus	GO:0000977//RNA polymerase II regulatory region sequence-specific DNA binding;GO:0000981//DNA-binding transcription factor activity, RNA polymerase II-specific	GO:0006357//regulation of transcription by RNA polymerase II
ENSDARG00000030411	275.24	399.97	460.51	378.573	460.18	410.93	405.38	425.497	271.65	258.42	244.39	258.153	0.681911	1.12395	crygn2	5088	7545	8936	9917	8793	6880	5328	4503	4920	crygn2	crystallin, gamma N2 [Source:NCBI gene;Acc:445034]	-	-	-	-	-	-	-
ENSDARG00000045574	0.74	1.04	0.83	0.87	0.75	0.41	0.56	0.573333	0.31	0.64	0.83	0.593333	0.681992	0.659004	lrmp	20	24	24	23	20	15	10	12	19	lrmp	lymphoid-restricted membrane protein [Source:NCBI gene;Acc:567234]	-	-	-	-	GO:0005737//cytoplasm;GO:0016020//membrane;GO:0016021//integral component of membrane	-	-
ENSDARG00000104605	0.68	0.6	0.45	0.576667	0.93	0.47	0.74	0.713333	0.32	0.36	0.5	0.393333	0.682081	1.23699	si:ch73-299h12.4	10	9	7	16	8	10	5	5	8	si:ch73-299h12.4	si:ch73-299h12.4 [Source:ZFIN;Acc:ZDB-GENE-081104-275]	-	-	-	-	GO:0005634//nucleus	GO:0000977//RNA polymerase II regulatory region sequence-specific DNA binding;GO:0000981//DNA-binding transcription factor activity, RNA polymerase II-specific	GO:0006357//regulation of transcription by RNA polymerase II
ENSDARG00000060948	6.6	7.35	8.46	7.47	8.1	6.83	8.04	7.65667	5.38	5.28	4.63	5.09667	0.682285	1.02499	dync1i1	316	359	425	452	378	353	273	238	241	dync1i1	dynein, cytoplasmic 1, intermediate chain 1 [Source:ZFIN;Acc:ZDB-GENE-061215-62]	Human Diseases;Cellular Processes	Infectious diseases;Transport and catabolism	ko05132//Salmonella infection;ko04145//Phagosome	K10415;K10415	GO:0005868//cytoplasmic dynein complex	GO:0005515//protein binding;GO:0045503//dynein light chain binding;GO:0045504//dynein heavy chain binding	GO:0007018//microtubule-based movement;GO:0010970//transport along microtubule
ENSDARG00000053875	391.91	557.46	643.06	530.81	567.57	533.67	545.69	548.977	369.15	365.82	351.59	362.187	0.682328	1.03422	cryba1b	7689	11132	13219	12943	12089	9820	7677	6766	7489	cryba1b	crystallin, beta A1b [Source:ZFIN;Acc:ZDB-GENE-040718-326]	-	-	-	-	GO:0005575//cellular_component	GO:0005212//structural constituent of eye lens	GO:0002088//lens development in camera-type eye;GO:0007601//visual perception
ENSDARG00000076508	0.9	1.23	1.27	1.13333	1.08	0.98	0.93	0.996667	0.69	0.74	0.89	0.773333	0.682353	0.879412	grm8b	51	71	78	75	65	53	47	47	58	grm8b	glutamate receptor, metabotropic 8b [Source:ZFIN;Acc:ZDB-GENE-110421-3]	Environmental Information Processing	Signaling molecules and interaction	ko04080//Neuroactive ligand-receptor interaction	K04610	GO:0005886//plasma membrane;GO:0005887//integral component of plasma membrane;GO:0016020//membrane;GO:0016021//integral component of membrane	GO:0001640//adenylate cyclase inhibiting G protein-coupled glutamate receptor activity;GO:0001642//group III metabotropic glutamate receptor activity;GO:0004930//G protein-coupled receptor activity	GO:0007165//signal transduction;GO:0007186//G protein-coupled receptor signaling pathway;GO:0007196//adenylate cyclase-inhibiting G protein-coupled glutamate receptor signaling pathway;GO:0007216//G protein-coupled glutamate receptor signaling pathway;GO:0051966//regulation of synaptic transmission, glutamatergic
MSTRG.10389	0.7	1.52	1.18	1.13333	1.06	1.01	1.35	1.14	0.58	0.74	1	0.773333	0.682353	1.00588	gpt2l	9	20	16	16	15	16	8	9	14	gpt2l	alanine aminotransferase 2-like isoform X1 [Danio rerio]	Metabolism;Metabolism;Metabolism;Metabolism;Metabolism;Metabolism	Global and overview maps;Global and overview maps;Global and overview maps;Amino acid metabolism;Amino acid metabolism;Global and overview maps	ko01100//Metabolic pathways;ko01200//Carbon metabolism;ko01230//Biosynthesis of amino acids;ko00250//Alanine, aspartate and glutamate metabolism;ko00220//Arginine biosynthesis;ko01210//2-Oxocarboxylic acid metabolism	K00814;K00814;K00814;K00814;K00814;K00814	-	GO:0016740//transferase activity	GO:0019752//carboxylic acid metabolic process
ENSDARG00000011801	5.03	4.67	4.5	4.73333	4.75	4.75	3.53	4.34333	3.01	3.12	3.56	3.23	0.682394	0.917606	wars2	118	112	111	130	129	76	75	69	91	wars2	tryptophanyl tRNA synthetase 2, mitochondrial [Source:ZFIN;Acc:ZDB-GENE-050306-26]	Genetic Information Processing	Translation	ko00970//Aminoacyl-tRNA biosynthesis	K01867	-	GO:0000166//nucleotide binding;GO:0004812//aminoacyl-tRNA ligase activity;GO:0004830//tryptophan-tRNA ligase activity;GO:0005524//ATP binding	GO:0006418//tRNA aminoacylation for protein translation;GO:0006436//tryptophanyl-tRNA aminoacylation
ENSDARG00000033382	11.25	13.84	12.31	12.4667	13.95	12.81	10.52	12.4267	9.1	7.87	8.57	8.51333	0.682888	0.996791	grifin	141	177	163	205	187	121	121	93	117	grifin	galectin-related inter-fiber protein [Source:NCBI gene;Acc:445036]	-	-	-	-	-	GO:0030246//carbohydrate binding	-
MSTRG.8589	9	15.59	11.43	12.0067	18.45	16.11	15.2	16.5867	9.71	7.47	7.42	8.2	0.682954	1.38145	DNM2	69	122	92	165	143	107	79	54	62	DNM2	Dynamin-2, partial [Takifugu flavidus]	Cellular Processes;Environmental Information Processing;Organismal Systems;Human Diseases;Organismal Systems	Transport and catabolism;Signal transduction;Nervous system;Infectious diseases;Excretory system	ko04144//Endocytosis;ko04072//Phospholipase D signaling pathway;ko04721//Synaptic vesicle cycle;ko05100//Bacterial invasion of epithelial cells;ko04961//Endocrine and other factor-regulated calcium reabsorption	K01528;K01528;K01528;K01528;K01528	GO:0015630//microtubule cytoskeleton	GO:0017111//nucleoside-triphosphatase activity;GO:0032550//purine ribonucleoside binding	GO:0002009//morphogenesis of an epithelium;GO:0016192//vesicle-mediated transport
ENSDARG00000043963	6.84	7.13	7.52	7.16333	6.04	6.16	5.72	5.97333	4.85	4.33	5.5	4.89333	0.683108	0.833876	si:ch211-241j12.3	778	828	898	801	812	598	585	465	681	si:ch211-241j12.3	si:ch211-241j12.3 [Source:ZFIN;Acc:ZDB-GENE-040724-72]	-	-	-	-	GO:0016020//membrane;GO:0016021//integral component of membrane	-	-
MSTRG.12023	0.39	0.51	1.12	0.673333	0.56	1.69	1	1.08333	0.74	0.28	0.36	0.46	0.683168	1.60891	--	3	4	9	5	15	7	6	2	3	--	-	-	-	-	-	-	-	-
ENSDARG00000061981	9.74	9.99	8.74	9.49	7.59	8.13	7.2	7.64	6.16	6.29	7	6.48333	0.683175	0.805058	lap3	383	401	361	348	370	260	257	233	300	lap3	leucine aminopeptidase 3 [Source:ZFIN;Acc:ZDB-GENE-060719-1]	Metabolism;Metabolism;Metabolism	Global and overview maps;Metabolism of other amino acids;Amino acid metabolism	ko01100//Metabolic pathways;ko00480//Glutathione metabolism;ko00330//Arginine and proline metabolism	K11142;K11142;K11142	GO:0005737//cytoplasm	GO:0004177//aminopeptidase activity;GO:0004180//carboxypeptidase activity;GO:0008233//peptidase activity;GO:0016787//hydrolase activity;GO:0030145//manganese ion binding;GO:0070006//metalloaminopeptidase activity	GO:0006508//proteolysis;GO:0019538//protein metabolic process
ENSDARG00000101437	0.49	0.58	0.51	0.526667	0.32	0.28	0.23	0.276667	0.25	0.29	0.54	0.36	0.683544	0.525316	fsbp	9	11	10	7	6	4	5	5	11	fsbp	fibrinogen silencer binding protein [Source:ZFIN;Acc:ZDB-GENE-170630-2]	-	-	-	-	-	-	-
ENSDARG00000057064	1.27	1.28	1.18	1.24333	0.88	0.73	0.73	0.78	1	0.64	0.91	0.85	0.683646	0.627346	enpep	74	76	72	60	49	39	62	35	58	enpep	glutamyl aminopeptidase [Source:ZFIN;Acc:ZDB-GENE-050309-218]	Organismal Systems	Endocrine system	ko04614//Renin-angiotensin system	K11141	GO:0005737//cytoplasm;GO:0005886//plasma membrane;GO:0016020//membrane;GO:0016021//integral component of membrane	GO:0004177//aminopeptidase activity;GO:0008233//peptidase activity;GO:0008237//metallopeptidase activity;GO:0008270//zinc ion binding;GO:0016787//hydrolase activity;GO:0042277//peptide binding;GO:0046872//metal ion binding;GO:0070006//metalloaminopeptidase activity	GO:0006508//proteolysis;GO:0007165//signal transduction;GO:0008217//regulation of blood pressure;GO:0043171//peptide catabolic process
ENSDARG00000038618	5.71	6.07	4.82	5.53333	4.73	4.62	4.37	4.57333	3.73	3.77	3.85	3.78333	0.683735	0.826506	cpt2	212	237	191	217	185	141	145	134	145	cpt2	carnitine palmitoyltransferase 2 [Source:NCBI gene;Acc:100005717]	Organismal Systems;Metabolism;Metabolism	Endocrine system;Global and overview maps;Lipid metabolism	ko03320//PPAR signaling pathway;ko01212//Fatty acid metabolism;ko00071//Fatty acid degradation	K08766;K08766;K08766	-	GO:0016740//transferase activity;GO:0016746//transferase activity, transferring acyl groups	-
ENSDARG00000092362	27.46	22.17	32.57	27.4	22.8	25.6	25.23	24.5433	21.75	17.56	16.9	18.7367	0.68382	0.895742	hsp70.2	1191	981.5	1483.01	1153.16	1281.17	1004.98	1000.89	718.18	798.57	hsp70.2	heat shock cognate 70-kd protein, tandem duplicate 2 [Source:ZFIN;Acc:ZDB-GENE-110405-1]	Environmental Information Processing;Cellular Processes;Genetic Information Processing;Genetic Information Processing;Organismal Systems;Human Diseases;Organismal Systems;Human Diseases;Human Diseases;Organismal Systems	Signal transduction;Transport and catabolism;Folding, sorting and degradation;Transcription;Endocrine system;Infectious diseases;Immune system;Infectious diseases;Infectious diseases;Aging	ko04010//MAPK signaling pathway;ko04144//Endocytosis;ko04141//Protein processing in endoplasmic reticulum;ko03040//Spliceosome;ko04915//Estrogen signaling pathway;ko05145//Toxoplasmosis;ko04612//Antigen processing and presentation;ko05162//Measles;ko05134//Legionellosis;ko04213//Longevity regulating pathway - multiple species	K03283;K03283;K03283;K03283;K03283;K03283;K03283;K03283;K03283;K03283	GO:0005634//nucleus;GO:0005737//cytoplasm;GO:0005829//cytosol;GO:0005886//plasma membrane;GO:0008180//COP9 signalosome	GO:0000166//nucleotide binding;GO:0005524//ATP binding;GO:0016887//ATPase activity;GO:0031072//heat shock protein binding;GO:0031625//ubiquitin protein ligase binding;GO:0044183//protein binding involved in protein folding;GO:0051082//unfolded protein binding;GO:0051787//misfolded protein binding	GO:0009408//response to heat;GO:0009410//response to xenobiotic stimulus;GO:0016192//vesicle-mediated transport;GO:0034620//cellular response to unfolded protein;GO:0042026//protein refolding;GO:0046686//response to cadmium ion;GO:0048593//camera-type eye morphogenesis;GO:0051085//chaperone cofactor-dependent protein refolding
ENSDARG00000017537	1.51	1.37	1.46	1.44667	2.04	1.36	0.69	1.36333	1.22	0.85	0.9	0.99	0.684332	0.942396	prkag3a	30	29	31	47	31	12	27	17	19	prkag3a	protein kinase, AMP-activated, gamma 3a non-catalytic subunit [Source:ZFIN;Acc:ZDB-GENE-091204-419]	Cellular Processes;Environmental Information Processing;Organismal Systems;Environmental Information Processing;Organismal Systems	Cellular community - eukaryotes;Signal transduction;Endocrine system;Signal transduction;Endocrine system	ko04530//Tight junction;ko04371//Apelin signaling pathway;ko04910//Insulin signaling pathway;ko04068//FoxO signaling pathway;ko04920//Adipocytokine signaling pathway	K07200;K07200;K07200;K07200;K07200	GO:0005634//nucleus;GO:0005737//cytoplasm;GO:0031588//nucleotide-activated protein kinase complex	GO:0016208//AMP binding;GO:0019887//protein kinase regulator activity;GO:0019901//protein kinase binding	GO:0006468//protein phosphorylation;GO:0042149//cellular response to glucose starvation;GO:0045859//regulation of protein kinase activity;GO:0050790//regulation of catalytic activity
ENSDARG00000022254	2.3	2.26	2.29	2.28333	1.98	2.15	2	2.04333	1.76	1.63	1.3	1.56333	0.684672	0.894891	prkcbb	194	194	205	196	211	154	158	131	120	prkcbb	protein kinase C, beta b [Source:NCBI gene;Acc:393953]	Environmental Information Processing;Environmental Information Processing;Cellular Processes;Environmental Information Processing;Environmental Information Processing;Organismal Systems;Human Diseases;Organismal Systems;Organismal Systems;Cellular Processes;Environmental Information Processing;Environmental Information Processing;Environmental Information Processing	Signal transduction;Signal transduction;Cellular community - eukaryotes;Signal transduction;Signal transduction;Circulatory system;Endocrine and metabolic diseases;Endocrine system;Endocrine system;Cellular community - eukaryotes;Signal transduction;Signal transduction;Signal transduction	ko04010//MAPK signaling pathway;ko04020//Calcium signaling pathway;ko04510//Focal adhesion;ko04310//Wnt signaling pathway;ko04150//mTOR signaling pathway;ko04270//Vascular smooth muscle contraction;ko04933//AGE-RAGE signaling pathway in diabetic complications;ko04916//Melanogenesis;ko04912//GnRH signaling pathway;ko04540//Gap junction;ko04070//Phosphatidylinositol signaling system;ko04012//ErbB s…	K19662;K19662;K19662;K19662;K19662;K19662;K19662;K19662;K19662;K19662;K19662;K19662;K19662	-	GO:0004672//protein kinase activity;GO:0004674//protein serine/threonine kinase activity;GO:0004697//protein kinase C activity;GO:0005524//ATP binding;GO:0008270//zinc ion binding	GO:0006468//protein phosphorylation;GO:0035556//intracellular signal transduction
ENSDARG00000071095	6.38	5.11	5.93	5.80667	5.09	4.83	4.89	4.93667	4.22	3.35	4.36	3.97667	0.684845	0.850172	abi3bpb	439	361	433	409	384	309	309	220	328	abi3bpb	ABI family, member 3 (NESH) binding protein b [Source:ZFIN;Acc:ZDB-GENE-030131-6041]	-	-	-	-	-	GO:0003674//molecular_function;GO:0005515//protein binding	GO:0008150//biological_process
ENSDARG00000101888	1.6	1.94	1.92	1.82	1.85	1.75	1.63	1.74333	1.5	1.27	0.97	1.24667	0.684982	0.957875	OSCP1	147	182	186	199	187	138	147	110	97	OSCP1	organic solute carrier partner 1b [Source:NCBI gene;Acc:100334608]	-	-	-	-	-	-	-
ENSDARG00000036776	4.18	6.31	4.82	5.10333	2.94	2.77	3.11	2.94	3.88	3.5	3.11	3.49667	0.685173	0.576094	aldh8a1	133	205	161	109	102	91	131	105	108	aldh8a1	aldehyde dehydrogenase 8 family, member A1 [Source:NCBI gene;Acc:447801]	Metabolism;Metabolism	Global and overview maps;Amino acid metabolism	ko01100//Metabolic pathways;ko00380//Tryptophan metabolism	K23234;K23234	-	GO:0016491//oxidoreductase activity;GO:0016620//oxidoreductase activity, acting on the aldehyde or oxo group of donors, NAD or NADP as acceptor	GO:0055114//oxidation-reduction process
ENSDARG00000052089	0.67	0.66	0.45	0.593333	0.51	0.38	0.26	0.383333	0.45	0.22	0.55	0.406667	0.685393	0.646067	CCKAR	17	17	12	15	11	6	12	5	15	CCKAR	cholecystokinin A receptor [Source:NCBI gene;Acc:569038]	Environmental Information Processing;Environmental Information Processing	Signaling molecules and interaction;Signal transduction	ko04080//Neuroactive ligand-receptor interaction;ko04020//Calcium signaling pathway	K04194;K04194	GO:0005886//plasma membrane;GO:0005887//integral component of plasma membrane;GO:0016020//membrane;GO:0016021//integral component of membrane	GO:0004930//G protein-coupled receptor activity;GO:0004951//cholecystokinin receptor activity;GO:0015054//gastrin receptor activity	GO:0007165//signal transduction;GO:0007186//G protein-coupled receptor signaling pathway;GO:0038188//cholecystokinin signaling pathway;GO:0046883//regulation of hormone secretion
ENSDARG00000045367	294.11	329.75	431.01	351.623	340.47	315.68	305.82	320.657	247.99	233.01	242.01	241.003	0.685402	0.911932	tuba1b	8217.31	9460.46	12411.6	11025.4	10052.3	7785.32	7307.2	6145.95	7370.89	tuba1b	tubulin, alpha 1b [Source:ZFIN;Acc:ZDB-GENE-030822-1]	Cellular Processes;Cellular Processes;Cellular Processes;Cellular Processes	Cellular community - eukaryotes;Transport and catabolism;Cell growth and death;Cellular community - eukaryotes	ko04530//Tight junction;ko04145//Phagosome;ko04210//Apoptosis;ko04540//Gap junction	K07374;K07374;K07374;K07374	GO:0005737//cytoplasm;GO:0005856//cytoskeleton;GO:0005874//microtubule	GO:0000166//nucleotide binding;GO:0003924//GTPase activity;GO:0005200//structural constituent of cytoskeleton;GO:0005525//GTP binding	GO:0000226//microtubule cytoskeleton organization;GO:0000278//mitotic cell cycle;GO:0007017//microtubule-based process
ENSDARG00000076623	91.86	86.39	89.69	89.3133	80.78	89.93	82.3	84.3367	65.4	48.24	70.01	61.2167	0.685415	0.944279	col14a1b	3046.63	2910.74	3135.84	3126.46	3469.14	2441.37	2342.87	1495.24	2541.44	col14a1b	collagen, type XIV, alpha 1b [Source:ZFIN;Acc:ZDB-GENE-030131-1985]	Organismal Systems	Digestive system	ko04974//Protein digestion and absorption	K08133	GO:0062023//collagen-containing extracellular matrix	GO:0005515//protein binding	-
ENSDARG00000086060	2.25	1.96	1.26	1.82333	1.35	1.52	1.65	1.50667	1.64	1.21	0.9	1.25	0.685558	0.826325	hmcn2	109.45	97.34	64.49	76.8	85.73	73.88	84.92	55.39	48	hmcn2	hemicentin 2 [Source:ZFIN;Acc:ZDB-GENE-030131-9765]	-	-	-	-	-	-	GO:0030198//extracellular matrix organization;GO:0035122//embryonic medial fin morphogenesis;GO:0043589//skin morphogenesis;GO:0090497//mesenchymal cell migration
ENSDARG00000014569	135.81	172.96	175.15	161.307	155.7	159.96	148.41	154.69	106.99	106.95	117.89	110.61	0.685713	0.958981	hnrnpr	5442	6970	7338	7385	7378	5493	4583	4151	5146	hnrnpr	heterogeneous nuclear ribonucleoprotein R [Source:ZFIN;Acc:ZDB-GENE-040426-2766]	-	-	-	-	GO:0005634//nucleus;GO:1990904//ribonucleoprotein complex	GO:0003676//nucleic acid binding;GO:0003723//RNA binding;GO:0003729//mRNA binding	GO:0048846//axon extension involved in axon guidance
ENSDARG00000093957	246.11	303.93	274.06	274.7	250.98	215.34	212.86	226.393	188.02	186.84	190.59	188.483	0.686142	0.824148	si:dkey-251i10.2	3812	4804	4456	4532	3861	3027	3090	2728	3215	si:dkey-251i10.2	si:dkey-251i10.2 [Source:ZFIN;Acc:ZDB-GENE-050506-102]	-	-	-	-	GO:0005575//cellular_component	GO:0003674//molecular_function	GO:0008150//biological_process
ENSDARG00000016301	65.65	82.17	93.42	80.4133	68.81	73.03	65.28	69.04	56.82	54.81	53.98	55.2033	0.686495	0.858564	zgc:65894	2009	2566	3001	2455	2587	1834	1845	1581	1799	zgc:65894	zgc:65894 [Source:ZFIN;Acc:ZDB-GENE-030131-7741]	Cellular Processes;Cellular Processes	Transport and catabolism;Cellular community - eukaryotes	ko04145//Phagosome;ko04540//Gap junction	K07375;K07375	GO:0005737//cytoplasm;GO:0005856//cytoskeleton;GO:0005874//microtubule	GO:0000166//nucleotide binding;GO:0003924//GTPase activity;GO:0005200//structural constituent of cytoskeleton;GO:0005525//GTP binding	GO:0000226//microtubule cytoskeleton organization;GO:0000278//mitotic cell cycle;GO:0007017//microtubule-based process
MSTRG.7744	22.2	21.5	25.3	23	22.12	20.08	20.39	20.8633	16.49	13.53	17.36	15.7933	0.686667	0.907101	KDM1B	510	504	610	593	534	430	402	293	435	KDM1B	lysine-specific histone demethylase 1B-like [Danio rerio]	-	-	-	-	GO:0031981//nuclear lumen	GO:0000166//nucleotide binding;GO:0016491//oxidoreductase activity;GO:0032453//histone demethylase activity (H3-K4 specific);GO:0046914//transition metal ion binding	GO:0006306//DNA methylation;GO:0034645//cellular macromolecule biosynthetic process;GO:0051052//regulation of DNA metabolic process;GO:0070076//histone lysine demethylation
ENSDARG00000002933	5.72	7.67	8.49	7.29333	7.82	7.83	7.5	7.71667	4.77	5.48	4.79	5.01333	0.687386	1.05804	gbx2	226	309	352	360	358	272	200	204	206	gbx2	gastrulation brain homeobox 2 [Source:ZFIN;Acc:ZDB-GENE-020509-2]	-	-	-	-	GO:0005634//nucleus	GO:0000977//RNA polymerase II regulatory region sequence-specific DNA binding;GO:0000981//DNA-binding transcription factor activity, RNA polymerase II-specific;GO:0003677//DNA binding	GO:0006355//regulation of transcription, DNA-templated;GO:0006357//regulation of transcription by RNA polymerase II;GO:0021549//cerebellum development;GO:0021978//telencephalon regionalization;GO:0030902//hindbrain development;GO:0050935//iridophore differentiation;GO:0051960//regulation of nervous system development
ENSDARG00000006889	16.3	20.52	25.02	20.6133	21.82	20.12	20.25	20.73	13.31	14.3	14.91	14.1733	0.687581	1.00566	mpped2a	762	979	1228	1189	1089	869	660	630	759	mpped2a	metallophosphoesterase domain containing 2a [Source:ZFIN;Acc:ZDB-GENE-050417-241]	-	-	-	-	GO:0005575//cellular_component	GO:0016787//hydrolase activity	-
ENSDARG00000030349	152.18	196.42	230	192.867	229.64	188.3	196.63	204.857	131.42	138.53	128.05	132.667	0.687867	1.06217	cryba2a	3010	3956	4771	5289	4307	3571	2756	2580	2759	cryba2a	crystallin, beta A2a [Source:ZFIN;Acc:ZDB-GENE-040625-8]	-	-	-	-	GO:0005575//cellular_component	GO:0005212//structural constituent of eye lens	GO:0002088//lens development in camera-type eye;GO:0007601//visual perception
ENSDARG00000044545	75.81	86.84	100.98	87.8767	68.02	72.7	70.44	70.3867	60.88	58.47	62.02	60.4567	0.687972	0.800971	zgc:77262	3777	4415	5281	3951	4193	3222	3218	2746	3365	zgc:77262	zgc:77262 [Source:ZFIN;Acc:ZDB-GENE-040426-1811]	-	-	-	-	GO:0016607//nuclear speck	GO:0003676//nucleic acid binding;GO:0003723//RNA binding;GO:0003729//mRNA binding	GO:0000398//mRNA splicing, via spliceosome
ENSDARG00000057529	9.32	7.54	7.13	7.99667	7.99	7.01	6.3	7.1	5.72	5.61	5.18	5.50333	0.688203	0.88787	itpa	132	109	106	132	115	82	86	75	80	itpa	inosine triphosphatase (nucleoside triphosphate pyrophosphatase) [Source:NCBI gene;Acc:557834]	Metabolism;Metabolism;Metabolism	Global and overview maps;Nucleotide metabolism;Xenobiotics biodegradation and metabolism	ko01100//Metabolic pathways;ko00230//Purine metabolism;ko00983//Drug metabolism - other enzymes	K01519;K01519;K01519	-	GO:0047429//nucleoside-triphosphate diphosphatase activity	GO:0009143//nucleoside triphosphate catabolic process
ENSDARG00000022020	6.39	5.79	7.13	6.43667	4.57	4.36	4.51	4.48	4.22	3.99	5.08	4.43	0.688244	0.696012	focad	700	647	820	583	553	453	490	412	606	focad	focadhesin [Source:ZFIN;Acc:ZDB-GENE-080213-1]	-	-	-	-	-	-	-
MSTRG.1659	4.12	5.92	4.56	4.86667	6.34	3.87	3.75	4.65333	3.06	3.7	3.29	3.35	0.688356	0.956164	--	306	449	356	549	333	256	241	259	266	--	-	-	-	-	-	-	-	-
ENSDARG00000045633	3.5	2.03	2.46	2.66333	2.43	2.44	3.03	2.63333	1.79	1.59	2.12	1.83333	0.68836	0.988736	asb15a	147	120	121	116	134	116	105	66	118	asb15a	ankyrin repeat and SOCS box containing 15a [Source:ZFIN;Acc:ZDB-GENE-110421-5]	-	-	-	-	GO:0000151//ubiquitin ligase complex	GO:0005515//protein binding	GO:0006511//ubiquitin-dependent protein catabolic process;GO:0016567//protein ubiquitination;GO:0035556//intracellular signal transduction
ENSDARG00000069951	0.98	1.38	1.01	1.12333	1.1	1.15	0.91	1.05333	0.83	0.73	0.76	0.773333	0.688427	0.937685	eef1a1l2	40	53	43	50	45	34	31	28	29	eef1a1l2	eukaryotic translation elongation factor 1 alpha 1, like 2 [Source:ZFIN;Acc:ZDB-GENE-050706-188]	Genetic Information Processing	Translation	ko03013//RNA transport	K03231	-	GO:0000166//nucleotide binding;GO:0003746//translation elongation factor activity;GO:0003924//GTPase activity;GO:0005525//GTP binding	GO:0006412//translation;GO:0006414//translational elongation
ENSDARG00000024548	196.22	299.6	355.93	283.917	331.85	301.52	301.6	311.657	207.72	194.17	184.5	195.463	0.688453	1.0977	cryba4	4654	7236	8833	9129	8255	6546	5207	4322	4743	cryba4	crystallin, beta A4 [Source:ZFIN;Acc:ZDB-GENE-050522-143]	-	-	-	-	-	GO:0005212//structural constituent of eye lens	GO:0002088//lens development in camera-type eye;GO:0007601//visual perception
ENSDARG00000102178	21.76	24.87	17.68	21.4367	10.24	12.38	8.96	10.5267	14.89	15.61	13.81	14.77	0.689006	0.491059	emilin2b	888	984	712	475	575	351	643	568	633	emilin2b	elastin microfibril interfacer 2b [Source:ZFIN;Acc:ZDB-GENE-080416-1]	-	-	-	-	-	GO:0005515//protein binding	-
ENSDARG00000059398	91.24	102.03	102.56	98.61	82.57	87.41	85.45	85.1433	65.99	65.87	72.01	67.9567	0.689146	0.863435	myef2	3296	3761	3889	3477	3655	2834	2529	2243	2833	myef2	myelin expression factor 2 [Source:ZFIN;Acc:ZDB-GENE-051120-114]	-	-	-	-	GO:0005634//nucleus;GO:0005737//cytoplasm;GO:0071014//post-mRNA release spliceosomal complex;GO:1990904//ribonucleoprotein complex	GO:0003676//nucleic acid binding;GO:0003697//single-stranded DNA binding;GO:0003723//RNA binding;GO:0003729//mRNA binding	GO:0006357//regulation of transcription by RNA polymerase II;GO:0060216//definitive hemopoiesis;GO:2000815//regulation of mRNA stability involved in response to oxidative stress
ENSDARG00000041062	10.15	11.89	13	11.68	9.94	10.31	9.74	9.99667	8.39	7.55	8.21	8.05	0.689212	0.855879	calb2a	261	312	351	298	307	230	229	183	230	calb2a	calbindin 2a [Source:ZFIN;Acc:ZDB-GENE-040426-1677]	-	-	-	-	GO:0005634//nucleus;GO:0005829//cytosol;GO:0030425//dendrite;GO:0043005//neuron projection;GO:0043195//terminal bouton;GO:0045202//synapse	GO:0005509//calcium ion binding	GO:0051480//regulation of cytosolic calcium ion concentration;GO:0099509//regulation of presynaptic cytosolic calcium ion concentration;GO:1900271//regulation of long-term synaptic potentiation
ENSDARG00000037921	3.51	5.44	6.05	5	5.17	4.33	3.89	4.46333	3.13	4.43	2.78	3.44667	0.689333	0.892667	gng13b	110	174	199	189	157	112	104	131	95	gng13b	guanine nucleotide binding protein (G protein), gamma 13b [Source:ZFIN;Acc:ZDB-GENE-040718-97]	Environmental Information Processing	Signal transduction	ko04371//Apelin signaling pathway	K04547	GO:0005834//heterotrimeric G-protein complex;GO:0005886//plasma membrane;GO:0016020//membrane	GO:0031681//G-protein beta-subunit binding	GO:0007165//signal transduction;GO:0007186//G protein-coupled receptor signaling pathway;GO:0007200//phospholipase C-activating G protein-coupled receptor signaling pathway;GO:0050909//sensory perception of taste
ENSDARG00000004282	11.87	11.53	15.08	12.8267	11.12	11.99	12.89	12	8.44	10.12	7.97	8.84333	0.689449	0.935551	zgc:77375	347	344	463	379	406	346	262	279	254	zgc:77375	zgc:77375 [Source:ZFIN;Acc:ZDB-GENE-040426-1827]	-	-	-	-	GO:0005739//mitochondrion	-	GO:0046474//glycerophospholipid biosynthetic process
ENSDARG00000043806	1.28	1.32	1.78	1.46	1.66	1.3	1.43	1.46333	0.89	1.33	0.8	1.00667	0.689498	1.00228	postna	37	45	60	58	45	48	31	37	31	postna	periostin, osteoblast specific factor a [Source:ZFIN;Acc:ZDB-GENE-091113-23]	-	-	-	-	GO:0005615//extracellular space;GO:0016020//membrane;GO:0016021//integral component of membrane;GO:0031012//extracellular matrix	GO:0005515//protein binding;GO:0050839//cell adhesion molecule binding	GO:0007155//cell adhesion;GO:0030198//extracellular matrix organization
ENSDARG00000011743	12.43	13	15.2	13.5433	11.07	10.2	11.19	10.82	9.38	8.71	9.93	9.34	0.689638	0.798917	pigo	1120	1195	1438	1163	1064	926	897	740	974	pigo	phosphatidylinositol glycan anchor biosynthesis, class O [Source:ZFIN;Acc:ZDB-GENE-091204-80]	Metabolism;Metabolism	Global and overview maps;Glycan biosynthesis and metabolism	ko01100//Metabolic pathways;ko00563//Glycosylphosphatidylinositol(GPI)-anchor biosynthesis	K05288;K05288	-	GO:0003824//catalytic activity;GO:0016772//transferase activity, transferring phosphorus-containing groups;GO:0051377//mannose-ethanolamine phosphotransferase activity	GO:0006506//GPI anchor biosynthetic process
ENSDARG00000058371	874.33	936.76	829.11	880.067	493.71	597.4	531.89	541	595.51	568.84	656.57	606.973	0.68969	0.614726	krt5	28847	33483	27898	20393	23819	17596	21508	18233	23625	krt5	keratin 5 [Source:ZFIN;Acc:ZDB-GENE-991110-23]	-	-	-	-	GO:0005882//intermediate filament;GO:0045095//keratin filament	-	GO:0031101//fin regeneration
ENSDARG00000073721	13.47	15.96	18.59	16.0067	16.28	15.3	14.03	15.2033	10.24	11.54	11.34	11.04	0.689713	0.949813	smarcad1b	879	1063	1274	1239	1156	841	709	710	806	smarcad1b	Danio rerio SWI/SNF-related, matrix-associated actin-dependent regulator of chromatin, subfamily a, containing DEAD/H box 1 b (smarcad1b), mRNA. [Source:RefSeq mRNA;Acc:NM_001353868]	Cellular Processes	Cellular community - eukaryotes	ko04550//Signaling pathways regulating pluripotency of stem cells	K14439	-	GO:0005515//protein binding;GO:0005524//ATP binding;GO:0043130//ubiquitin binding	-
ENSDARG00000057789	74.71	81.58	66.06	74.1167	37.29	49.94	37.84	41.69	50.51	53.02	49.85	51.1267	0.689813	0.562492	lyz	848.95	945.93	787.89	493.91	656.91	394.78	608.95	567.9	616.9	lyz	lysozyme [Source:ZFIN;Acc:ZDB-GENE-020515-2]	-	-	-	-	-	GO:0003796//lysozyme activity	-
ENSDARG00000069261	2.21	2.86	1.96	2.34333	1.76	1.39	2.61	1.92	1.94	1.71	1.2	1.61667	0.6899	0.819346	metap2a	59	78	55	55	43	64	55	43	35	metap2a	methionyl aminopeptidase 2a [Source:ZFIN;Acc:ZDB-GENE-061013-5]	-	-	-	-	-	GO:0070006//metalloaminopeptidase activity	GO:0006508//proteolysis
ENSDARG00000061371	1.58	1.99	1.95	1.84	1.49	1.52	1.47	1.49333	1.68	0.92	1.21	1.27	0.690217	0.811594	cdh18a	86	106	103	92	96	74	104	55	73	cdh18a	cadherin 18, type 2a [Source:ZFIN;Acc:ZDB-GENE-060929-316]	-	-	-	-	GO:0005886//plasma membrane;GO:0005912//adherens junction;GO:0016020//membrane;GO:0016021//integral component of membrane;GO:0016342//catenin complex	GO:0005509//calcium ion binding;GO:0045296//cadherin binding;GO:0046872//metal ion binding	GO:0000902//cell morphogenesis;GO:0007043//cell-cell junction assembly;GO:0007155//cell adhesion;GO:0007156//homophilic cell adhesion via plasma membrane adhesion molecules;GO:0007275//multicellular organism development;GO:0016339//calcium-dependent cell-cell adhesion via plasma membrane cell adhesion molecules;GO:0034332//adherens junction organization;GO:0098609//cell-cell adhesion;GO:0098742//…
ENSDARG00000058699	4.23	5.99	6.42	5.54667	4.9	4.9	4.82	4.87333	3.3	4.16	4.03	3.83	0.690505	0.878606	tmeff2b	217	323	332	298	282	218	196.22	208	237	tmeff2b	transmembrane protein with EGF-like and two follistatin-like domains 2b [Source:ZFIN;Acc:ZDB-GENE-101001-4]	-	-	-	-	-	GO:0005515//protein binding	-
ENSDARG00000104436	72.81	96.85	136.93	102.197	93.02	93.63	83.47	90.04	72.88	65.95	72.95	70.5933	0.69076	0.881046	zgc:153426	2401	3259	4740	3576	3574	2527	2550	2050	2620	zgc:153426	zgc:153426 [Source:ZFIN;Acc:ZDB-GENE-060929-220]	Cellular Processes;Cellular Processes	Transport and catabolism;Cellular community - eukaryotes	ko04145//Phagosome;ko04540//Gap junction	K07375;K07375	GO:0005737//cytoplasm;GO:0005856//cytoskeleton;GO:0005874//microtubule	GO:0000166//nucleotide binding;GO:0003924//GTPase activity;GO:0005200//structural constituent of cytoskeleton;GO:0005525//GTP binding	GO:0000226//microtubule cytoskeleton organization;GO:0000278//mitotic cell cycle;GO:0007017//microtubule-based process
ENSDARG00000110366	0.9	1.2	0.39	0.83	0.24	0.33	0.47	0.346667	0.71	0.64	0.37	0.573333	0.690763	0.417671	FO904880.1	42	57	19	13	18	20	35	28	19	FO904880.1	cytochrome P450 2J6-like [Source:NCBI gene;Acc:103909721]	-	-	-	-	-	GO:0005506//iron ion binding;GO:0016705//oxidoreductase activity, acting on paired donors, with incorporation or reduction of molecular oxygen;GO:0020037//heme binding	GO:0055114//oxidation-reduction process
ENSDARG00000011020	298.59	338.05	366.88	334.507	299.73	301.59	292.98	298.1	236.76	236.14	220.51	231.137	0.690978	0.891163	hnrnpa1a	6566	7586	8469	7684	7677	5915	5524	4895	5281	hnrnpa1a	heterogeneous nuclear ribonucleoprotein A1a [Source:ZFIN;Acc:ZDB-GENE-040426-1546]	Genetic Information Processing	Transcription	ko03040//Spliceosome	K12741	-	GO:0003676//nucleic acid binding	-
ENSDARG00000003081	1506.99	1558.91	1135.61	1400.5	912.91	1225.99	1183.12	1107.34	946.33	838.02	1121.99	968.78	0.691737	0.790673	mybphb	34008	36988	28190	25181	32702	24810	23485	17951	27904	mybphb	myosin binding protein Hb [Source:ZFIN;Acc:ZDB-GENE-030131-9794]	-	-	-	-	-	GO:0005515//protein binding	-
ENSDARG00000058292	73.93	68.73	63.45	68.7033	60.83	49.34	55.26	55.1433	49.35	45.06	48.2	47.5367	0.691912	0.80263	sephs1	2627	2655	2536	2569	2212	1914	2027	1616	1987	sephs1	selenophosphate synthetase 1 [Source:NCBI gene;Acc:324947]	Metabolism;Metabolism	Global and overview maps;Metabolism of other amino acids	ko01100//Metabolic pathways;ko00450//Selenocompound metabolism	K01008;K01008	-	GO:0005524//ATP binding;GO:0016740//transferase activity	-
ENSDARG00000021720	14.26	13.99	14.8	14.35	8.76	11.19	10.39	10.1133	10.36	8.27	11.16	9.93	0.691986	0.704762	col7a1	2194	2120	2005	1665	2360	1485	1750	1278	1993	col7a1	collagen, type VII, alpha 1 [Source:ZFIN;Acc:ZDB-GENE-030131-2427]	-	-	-	-	GO:0005581//collagen trimer;GO:0005615//extracellular space;GO:0062023//collagen-containing extracellular matrix	GO:0004867//serine-type endopeptidase inhibitor activity;GO:0005515//protein binding	GO:0007155//cell adhesion;GO:0010951//negative regulation of endopeptidase activity
ENSDARG00000037551	1.29	3.07	2.89	2.41667	3	2.12	0.97	2.03	1.77	1.58	1.67	1.67333	0.692414	0.84	pm20d1.1	40	80	78	108	76	24	58	46	56	pm20d1.1	peptidase M20 domain containing 1, tandem duplicate 1 [Source:NCBI gene;Acc:553216]	-	-	-	-	-	GO:0016787//hydrolase activity	-
ENSDARG00000054400	2.29	1.7	2.74	2.24333	2.23	1.48	1.45	1.72	1.61	1.71	1.34	1.55333	0.692422	0.766716	si:ch211-198n5.11	91	69	114.26	103	68	53	68	64	58	si:ch211-198n5.11	si:ch211-198n5.11 [Source:ZFIN;Acc:ZDB-GENE-050411-52]	Metabolism;Metabolism	Global and overview maps;Amino acid metabolism	ko01100//Metabolic pathways;ko00280//Valine, leucine and isoleucine degradation	K01969;K01969	-	GO:0016874//ligase activity	-
ENSDARG00000100636	24.28	25.17	28.68	26.0433	21.35	19.46	21.51	20.7733	17.78	19.87	16.46	18.0367	0.692564	0.797645	rbm12	1691.81	1753.56	2097.77	1701.31	1569.77	1344.07	1240.86	1305.4	1249.24	rbm12	RNA binding motif protein 12 [Source:ZFIN;Acc:ZDB-GENE-081022-16]	-	-	-	-	GO:0005654//nucleoplasm;GO:1990904//ribonucleoprotein complex	GO:0003676//nucleic acid binding;GO:0003723//RNA binding	GO:0043484//regulation of RNA splicing
ENSDARG00000095325	5.35	4.47	3.1	4.30667	4.42	3.97	5.6	4.66333	4.36	1.51	3.08	2.98333	0.692724	1.08282	si:dkey-49n23.3	78.22	65.49	41.2	71.57	62.89	68.8	65.08	21.43	44.8	si:dkey-49n23.3	si:dkey-49n23.3 [Source:ZFIN;Acc:ZDB-GENE-050208-799]	-	-	-	-	-	-	-
ENSDARG00000060992	4.55	4.46	5.12	4.71	3.7	3.38	4.69	3.92333	2.86	3.58	3.35	3.26333	0.692852	0.832979	rpusd2	171	171	202	162	147	162	114	127	137	rpusd2	RNA pseudouridine synthase domain containing 2 [Source:ZFIN;Acc:ZDB-GENE-120411-43]	-	-	-	-	-	GO:0003723//RNA binding;GO:0009982//pseudouridine synthase activity	GO:0000455//enzyme-directed rRNA pseudouridine synthesis;GO:0001522//pseudouridine synthesis;GO:0009451//RNA modification
ENSDARG00000042728	35.86	41.65	43.11	40.2067	34.61	32.76	29.13	32.1667	28.64	27	27.94	27.86	0.69292	0.800033	plaa	1771	2099	2235	1993	1873	1321	1501	1257	1503	plaa	phospholipase A2-activating protein [Source:ZFIN;Acc:ZDB-GENE-030826-13]	Genetic Information Processing	Folding, sorting and degradation	ko04141//Protein processing in endoplasmic reticulum	K14018	GO:0005634//nucleus;GO:0005737//cytoplasm	GO:0005515//protein binding;GO:0043130//ubiquitin binding	GO:0010992//ubiquitin recycling;GO:0043161//proteasome-mediated ubiquitin-dependent protein catabolic process
ENSDARG00000062781	0.92	0.88	0.58	0.793333	0.25	0.13	0.21	0.196667	0.47	0.68	0.5	0.55	0.693277	0.247899	glsl	44	39.02	27	13.01	6	9.02	26	29	27	glsl	glutaminase like [Source:ZFIN;Acc:ZDB-GENE-131127-106]	Metabolism;Human Diseases;Organismal Systems;Organismal Systems;Metabolism;Metabolism;Human Diseases;Organismal Systems;Metabolism	Global and overview maps;Cancers;Nervous system;Nervous system;Amino acid metabolism;Amino acid metabolism;Cancers;Excretory system;Metabolism of other amino acids	ko01100//Metabolic pathways;ko05206//MicroRNAs in cancer;ko04724//Glutamatergic synapse;ko04727//GABAergic synapse;ko00250//Alanine, aspartate and glutamate metabolism;ko00220//Arginine biosynthesis;ko05230//Central carbon metabolism in cancer;ko04964//Proximal tubule bicarbonate reclamation;ko00471//D-Glutamine and D-glutamate metabolism	K01425;K01425;K01425;K01425;K01425;K01425;K01425;K01425;K01425	-	GO:0004359//glutaminase activity;GO:0005515//protein binding;GO:0016787//hydrolase activity	GO:0006537//glutamate biosynthetic process;GO:0006541//glutamine metabolic process;GO:0006543//glutamine catabolic process
ENSDARG00000057973	5.65	5.45	6.9	6	4.53	5.64	4.08	4.75	4.27	3.91	4.3	4.16	0.693333	0.791667	dph1	181	178	232	169	209	120	145	118	150	dph1	diphthamide biosynthesis 1 [Source:NCBI gene;Acc:550559]	-	-	-	-	-	GO:0090560//2-(3-amino-3-carboxypropyl)histidine synthase activity	-
ENSDARG00000060439	0.5	1.02	1.19	0.903333	1.75	1.66	1.83	1.74667	0.31	0.76	0.81	0.626667	0.693727	1.93358	clcn2c	26	54	65	106	100	87	17	37	46	clcn2c	chloride channel 2c [Source:ZFIN;Acc:ZDB-GENE-050506-73]	Organismal Systems	Digestive system	ko04978//Mineral absorption	K05011	GO:0005887//integral component of plasma membrane;GO:0016020//membrane;GO:0016021//integral component of membrane;GO:0030054//cell junction	GO:0005247//voltage-gated chloride channel activity	GO:0006821//chloride transport;GO:0034220//ion transmembrane transport;GO:0055064//chloride ion homeostasis;GO:0055085//transmembrane transport
ENSDARG00000032651	30.18	30.19	31.31	30.56	31.84	32.16	33.61	32.5367	19.48	21.8	22.37	21.2167	0.694263	1.06468	ppp1r10	2272	2333	2515	2808	2820	2329	1567	1560	1856	ppp1r10	protein phosphatase 1, regulatory subunit 10 [Source:ZFIN;Acc:ZDB-GENE-020419-15]	-	-	-	-	GO:0005634//nucleus	GO:0004864//protein phosphatase inhibitor activity;GO:0046872//metal ion binding	GO:0032515//negative regulation of phosphoprotein phosphatase activity
ENSDARG00000046019	9.74	9.7	9.65	9.69667	7.88	7.46	8.48	7.94	6.1	6.57	7.53	6.73333	0.694397	0.818838	snai1b	733	745	762	690.91	650	586	487	466	617	snai1b	snail family zinc finger 1b [Source:ZFIN;Acc:ZDB-GENE-980526-514]	Cellular Processes;Environmental Information Processing	Cellular community - eukaryotes;Signal transduction	ko04520//Adherens junction;ko04390//Hippo signaling pathway	K05706;K05706	-	GO:0000978//RNA polymerase II proximal promoter sequence-specific DNA binding;GO:0000981//DNA-binding transcription factor activity, RNA polymerase II-specific	GO:0003261//cardiac muscle progenitor cell migration to the midline involved in heart field formation;GO:0006355//regulation of transcription, DNA-templated;GO:0006357//regulation of transcription by RNA polymerase II;GO:0007507//heart development;GO:0008078//mesodermal cell migration;GO:0022408//negative regulation of cell-cell adhesion;GO:0042074//cell migration involved in gastrulation;GO:0048…
MSTRG.10712	3.98	4.34	4	4.10667	3.71	3.67	3.64	3.67333	3.13	2.44	2.99	2.85333	0.694805	0.894481	HERC1	337	375	356	366	360	283	281	195	276	HERC1	probable E3 ubiquitin-protein ligase HERC1 [Danio rerio]	-	-	-	-	-	GO:0003824//catalytic activity	GO:0010506//regulation of autophagy;GO:0021533//cell differentiation in hindbrain;GO:0030030//cell projection organization;GO:0032446//protein modification by small protein conjugation;GO:0050905//neuromuscular process
ENSDARG00000089640	1.04	1.23	0.85	1.04	0.72	0.9	0.8	0.806667	0.69	1	0.48	0.723333	0.695513	0.775641	si:dkey-117n7.5	20	24	17	16	20	14	14	18	10	si:dkey-117n7.5	si:dkey-117n7.5 [Source:ZFIN;Acc:ZDB-GENE-060503-331]	-	-	-	-	-	GO:0004867//serine-type endopeptidase inhibitor activity	-
ENSDARG00000059960	1.42	1.92	2.08	1.80667	2.41	2.11	1.63	2.05	1.16	1.6	1.01	1.25667	0.695572	1.13469	plch2a	133	183	220	268	240	149	126	148	118	plch2a	phospholipase C, eta 2a [Source:ZFIN;Acc:ZDB-GENE-030131-6367]	Metabolism;Metabolism	Global and overview maps;Carbohydrate metabolism	ko01100//Metabolic pathways;ko00562//Inositol phosphate metabolism	K19006;K19006	-	GO:0004435//phosphatidylinositol phospholipase C activity;GO:0004629//phospholipase C activity;GO:0005509//calcium ion binding;GO:0008081//phosphoric diester hydrolase activity;GO:0016787//hydrolase activity	GO:0006629//lipid metabolic process;GO:0007165//signal transduction;GO:0016042//lipid catabolic process;GO:0035556//intracellular signal transduction;GO:0048015//phosphatidylinositol-mediated signaling
ENSDARG00000062221	0.71	0.47	0.43	0.536667	0.17	0.24	0.12	0.176667	0.3	0.47	0.35	0.373333	0.695652	0.329193	arap1a	46	31	29	13	18	7	21	29	25	arap1a	ArfGAP with RhoGAP domain, ankyrin repeat and PH domain 1a [Source:ZFIN;Acc:ZDB-GENE-030131-6226]	Cellular Processes	Transport and catabolism	ko04144//Endocytosis	K12490	-	GO:0005096//GTPase activator activity;GO:0005547//phosphatidylinositol-3,4,5-trisphosphate binding	GO:0007165//signal transduction;GO:0043547//positive regulation of GTPase activity
ENSDARG00000091631	34.43	30.6	39.41	34.8133	33.4	32.45	30.48	32.11	24.77	23.21	24.72	24.2333	0.696093	0.922348	si:ch211-197h24.6	913	853	1109	1022	990	730	709	582	734	si:ch211-197h24.6	si:ch211-197h24.6 [Source:ZFIN;Acc:ZDB-GENE-030131-1361]	-	-	-	-	-	-	-
ENSDARG00000058658	2.59	2.43	2.5	2.50667	1.07	1.44	1.42	1.31	1.67	1.66	1.91	1.74667	0.696809	0.522606	si:dkey-178e17.3	44	44	49	24	32	25	34	30	40	si:dkey-178e17.3	si:dkey-178e17.3 [Source:ZFIN;Acc:ZDB-GENE-081104-335]	-	-	-	-	-	-	-
ENSDARG00000055493	2.31	2.43	2.99	2.57667	3.93	2.42	2.81	3.05333	1.51	2.26	1.62	1.79667	0.697283	1.18499	hic1	90	81	101	141	110	97	76	84	74	hic1	hypermethylated in cancer 1 [Source:ZFIN;Acc:ZDB-GENE-040713-2]	-	-	-	-	GO:0005634//nucleus	GO:0000978//RNA polymerase II proximal promoter sequence-specific DNA binding;GO:0000981//DNA-binding transcription factor activity, RNA polymerase II-specific;GO:0003677//DNA binding;GO:0003700//DNA-binding transcription factor activity;GO:0005515//protein binding	GO:0000122//negative regulation of transcription by RNA polymerase II;GO:0006357//regulation of transcription by RNA polymerase II;GO:0008630//intrinsic apoptotic signaling pathway in response to DNA damage
ENSDARG00000012796	1.34	1.4	1.66	1.46667	1.2	1.3	0.97	1.15667	0.56	1.13	1.38	1.02333	0.697727	0.788636	hnmt	24	26	32	25	28	16	11	20	27	hnmt	histamine N-methyltransferase [Source:NCBI gene;Acc:445242]	Metabolism;Metabolism	Global and overview maps;Amino acid metabolism	ko01100//Metabolic pathways;ko00340//Histidine metabolism	K00546;K00546	-	GO:0008170//N-methyltransferase activity	-
ENSDARG00000063283	9.74	10.25	10.91	10.3	8.94	8.65	8.41	8.66667	7.47	5.84	8.25	7.18667	0.697735	0.841424	abi3b	285	306	335	305	293	226	232	161	263	abi3b	ABI family, member 3b [Source:ZFIN;Acc:ZDB-GENE-121214-259]	-	-	-	-	GO:0030027//lamellipodium	GO:0017124//SH3 domain binding	-
ENSDARG00000078083	4.3	4.66	4.11	4.35667	3.8	3.59	3.34	3.57667	2.72	3.21	3.19	3.04	0.697781	0.820964	armc5	432	478	434	445	418	308	290	304	349	armc5	armadillo repeat containing 5 [Source:ZFIN;Acc:ZDB-GENE-030131-7382]	-	-	-	-	-	GO:0005515//protein binding	-
ENSDARG00000056672	5.74	6.55	6.18	6.15667	6.27	5.48	4.68	5.47667	4.4	4.58	3.91	4.29667	0.697888	0.889551	abcb8	284	331	321	362	314	213	231	214	211	abcb8	ATP-binding cassette, sub-family B (MDR/TAP), member 8 [Source:NCBI gene;Acc:548340]	Environmental Information Processing	Membrane transport	ko02010//ABC transporters	K05655	GO:0016021//integral component of membrane	GO:0005524//ATP binding;GO:0016887//ATPase activity;GO:0042626//ATPase activity, coupled to transmembrane movement of substances	GO:0055085//transmembrane transport
ENSDARG00000077883	3.86	3.36	5.26	4.16	3.14	3.1	2.98	3.07333	3.42	3.05	2.24	2.90333	0.697917	0.738782	fam83d	167	150	196	150	157	120	136	126	104	fam83d	family with sequence similarity 83 member D [Source:NCBI gene;Acc:492689]	-	-	-	-	-	-	-
ENSDARG00000004745	8.69	8.71	8.69	8.69667	6.9	7.12	5.86	6.62667	5.47	6.92	5.82	6.07	0.697969	0.761978	lmbr1l	388	397	407	359	368	240	259	291	283	lmbr1l	limb development membrane protein 1-like [Source:NCBI gene;Acc:321314]	-	-	-	-	-	-	-
ENSDARG00000044541	13.56	13.97	16.17	14.5667	19.33	14.86	17.1	17.0967	10.16	12.34	8.01	10.17	0.698169	1.17368	ppp1r14ba	302	317	376	500	383	348	237	257	194	ppp1r14ba	protein phosphatase 1, regulatory (inhibitor) subunit 14Ba [Source:ZFIN;Acc:ZDB-GENE-060825-331]	-	-	-	-	GO:0005737//cytoplasm	GO:0004864//protein phosphatase inhibitor activity;GO:0004865//protein serine/threonine phosphatase inhibitor activity	GO:0032515//negative regulation of phosphoprotein phosphatase activity;GO:0042325//regulation of phosphorylation;GO:0045087//innate immune response
ENSDARG00000036060	47.53	47.72	47.42	47.5567	37.13	37.73	35.09	36.65	30.52	34.22	34.94	33.2267	0.698675	0.77066	exosc6	1098.91	1125.92	1150.8	1000.8	1009.86	744.91	748.72	745.85	879.83	exosc6	exosome component 6 [Source:NCBI gene;Acc:326786]	Genetic Information Processing	Folding, sorting and degradation	ko03018//RNA degradation	K12587	-	-	-
ENSDARG00000098074	3.35	3.34	4.44	3.71	3.04	2.8	3.18	3.00667	2.6	2.55	2.63	2.59333	0.699012	0.810422	trip4	123	125	171	130	119	107	101	88	105	trip4	thyroid hormone receptor interactor 4 [Source:ZFIN;Acc:ZDB-GENE-040724-92]	-	-	-	-	GO:0005634//nucleus	GO:0008270//zinc ion binding	GO:0006355//regulation of transcription, DNA-templated
ENSDARG00000016093	6.66	6.93	6.78	6.79	5.21	5.56	5.13	5.3	4.22	5.12	4.9	4.74667	0.699067	0.78056	qtrt2	246	256	263	226	241	174	168	179	197	qtrt2	queuine tRNA-ribosyltransferase accessory subunit 2 [Source:NCBI gene;Acc:402798]	-	-	-	-	GO:0005737//cytoplasm;GO:0005739//mitochondrion;GO:0005741//mitochondrial outer membrane;GO:0016020//membrane	GO:0008479//queuine tRNA-ribosyltransferase activity;GO:0016763//transferase activity, transferring pentosyl groups;GO:0046872//metal ion binding	GO:0006400//tRNA modification;GO:0008033//tRNA processing;GO:0101030//tRNA-guanine transglycosylation
ENSDARG00000013776	52.19	57.32	62.35	57.2867	45.62	41.81	42.94	43.4567	38.18	39.22	42.78	40.06	0.69929	0.758583	thop1	2326	2470	2841	2253	2093	1710	1759	1573	1997	thop1	thimet oligopeptidase 1 [Source:ZFIN;Acc:ZDB-GENE-040718-47]	Human Diseases;Organismal Systems	Infectious diseases;Endocrine system	ko05143//African trypanosomiasis;ko04614//Renin-angiotensin system	K01392;K01392	GO:0005758//mitochondrial intermembrane space	GO:0004222//metalloendopeptidase activity;GO:0008233//peptidase activity;GO:0008237//metallopeptidase activity;GO:0016787//hydrolase activity;GO:0046872//metal ion binding	GO:0006508//proteolysis;GO:0006518//peptide metabolic process
ENSDARG00000015985	6.09	5.9	5.07	5.68667	3.53	4.07	4.29	3.96333	3.79	4.05	4.09	3.97667	0.699297	0.696952	abcc9	542	536	474	366	419	351	358	340	397	abcc9	ATP-binding cassette, sub-family C (CFTR/MRP), member 9 [Source:ZFIN;Acc:ZDB-GENE-050517-23]	Environmental Information Processing	Membrane transport	ko02010//ABC transporters	K05033	GO:0016020//membrane;GO:0016021//integral component of membrane	GO:0000166//nucleotide binding;GO:0005524//ATP binding;GO:0008281//sulfonylurea receptor activity;GO:0015272//ATP-activated inward rectifier potassium channel activity;GO:0016887//ATPase activity;GO:0042626//ATPase activity, coupled to transmembrane movement of substances	GO:0006813//potassium ion transport;GO:0008016//regulation of heart contraction;GO:0055085//transmembrane transport;GO:0071805//potassium ion transmembrane transport
ENSDARG00000036755	2.21	2.69	2.39	2.43	2.39	1.92	2.18	2.16333	1.91	1.3	1.89	1.7	0.699588	0.890261	prmt9	119	148	135	150	120	108	109	66	111	prmt9	protein arginine methyltransferase 9 [Source:ZFIN;Acc:ZDB-GENE-080728-4]	-	-	-	-	-	GO:0005515//protein binding;GO:0008168//methyltransferase activity;GO:0016274//protein-arginine N-methyltransferase activity;GO:0016740//transferase activity;GO:0035241//protein-arginine omega-N monomethyltransferase activity	GO:0018216//peptidyl-arginine methylation;GO:0032259//methylation;GO:0035246//peptidyl-arginine N-methylation;GO:0035247//peptidyl-arginine omega-N-methylation
ENSDARG00000086266	1.23	0.48	0.72	0.81	0.33	0.74	0.62	0.563333	0.64	0.71	0.35	0.566667	0.699588	0.695473	CR925773.1	12.86	5.12	7.89	4	9	6	7.1	7	4	CR925773.1	caspase-3-like [Source:NCBI gene;Acc:798445]	Human Diseases;Cellular Processes	Infectious diseases;Cell growth and death	ko05132//Salmonella infection;ko04210//Apoptosis	K04397;K04397	-	GO:0004197//cysteine-type endopeptidase activity;GO:0008234//cysteine-type peptidase activity	GO:0006508//proteolysis
ENSDARG00000010154	2.86	2.3	2.3	2.48667	3.18	2.28	2.04	2.5	2.04	1.67	1.51	1.74	0.699732	1.00536	vstm4a	78	64	66	101	72	51	59	43	45	vstm4a	V-set and transmembrane domain containing 4a [Source:ZFIN;Acc:ZDB-GENE-060810-69]	-	-	-	-	GO:0016021//integral component of membrane	GO:0003674//molecular_function	GO:0008150//biological_process
ENSDARG00000062319	1.58	2.05	1.8	1.81	1.8	1.53	1.46	1.59667	1.34	1.42	1.04	1.26667	0.699816	0.882136	si:dkey-103g5.3	40	52	48	52	46	33	36	32	27	si:dkey-103g5.3	si:dkey-103g5.3 [Source:ZFIN;Acc:ZDB-GENE-131127-337]	-	-	-	-	GO:0005615//extracellular space;GO:0009986//cell surface;GO:0016020//membrane;GO:0016021//integral component of membrane	GO:0005201//extracellular matrix structural constituent	-
ENSDARG00000006567	3.57	3.98	3.48	3.67667	4.05	3.35	2.91	3.43667	2.56	2.7	2.46	2.57333	0.699909	0.934723	dus4l	80	91	82	106	87	60	61	57	60	dus4l	dihydrouridine synthase 4-like (S. cerevisiae) [Source:ZFIN;Acc:ZDB-GENE-040801-233]	-	-	-	-	-	GO:0003824//catalytic activity;GO:0016491//oxidoreductase activity;GO:0017150//tRNA dihydrouridine synthase activity;GO:0050660//flavin adenine dinucleotide binding	GO:0002943//tRNA dihydrouridine synthesis;GO:0008033//tRNA processing;GO:0055114//oxidation-reduction process
MSTRG.6280	1.64	0.96	1.1	1.23333	1.26	1.78	2.13	1.72333	0.48	1.05	1.06	0.863333	0.7	1.3973	--	50.16	30.06	35.42	44.95	63.14	59.9	15.5	30.3	35.38	--	interleukin-23 receptor [Danio rerio]	Cellular Processes;Human Diseases;Human Diseases;Organismal Systems;Organismal Systems;Human Diseases;Organismal Systems;Organismal Systems;Organismal Systems	Transport and catabolism;Endocrine and metabolic diseases;Infectious diseases;Digestive system;Endocrine system;Infectious diseases;Digestive system;Endocrine system;Endocrine system	ko04144//Endocytosis;ko04934//Cushing syndrome;ko05145//Toxoplasmosis;ko04976//Bile secretion;ko04925//Aldosterone synthesis and secretion;ko05160//Hepatitis C;ko04979//Cholesterol metabolism;ko04927//Cortisol synthesis and secretion;ko04913//Ovarian Steroidogenesis	K12473;K12473;K12473;K12473;K12473;K12473;K12473;K12473;K12473	-	-	GO:0006898//receptor-mediated endocytosis
ENSDARG00000089187	4.06	6.29	8.9	6.41667	6.9	6.74	5.13	6.25667	4.52	5	3.96	4.49333	0.70026	0.975065	wfdc2	50	79	115	99	96	58	59	58	53	wfdc2	WAP four-disulfide core domain 2 [Source:ZFIN;Acc:ZDB-GENE-090313-47]	-	-	-	-	GO:0005576//extracellular region;GO:0005615//extracellular space	GO:0004867//serine-type endopeptidase inhibitor activity;GO:0030414//peptidase inhibitor activity	GO:0010951//negative regulation of endopeptidase activity;GO:0019731//antibacterial humoral response;GO:0045087//innate immune response;GO:0052547//regulation of peptidase activity
ENSDARG00000086214	1.38	1.43	1.83	1.54667	1.45	1.47	1.11	1.34333	0.92	1.27	1.06	1.08333	0.700431	0.868534	ntrk3b	112	119	156	137	138	83	79	97	94	ntrk3b	neurotrophic tyrosine kinase, receptor, type 3b [Source:ZFIN;Acc:ZDB-GENE-010126-4]	Organismal Systems;Human Diseases	Nervous system;Cancers	ko04722//Neurotrophin signaling pathway;ko05230//Central carbon metabolism in cancer	K05101;K05101	GO:0005886//plasma membrane;GO:0005887//integral component of plasma membrane;GO:0016020//membrane;GO:0016021//integral component of membrane;GO:0030424//axon;GO:0043235//receptor complex	GO:0000166//nucleotide binding;GO:0004672//protein kinase activity;GO:0004713//protein tyrosine kinase activity;GO:0004714//transmembrane receptor protein tyrosine kinase activity;GO:0005030//neurotrophin receptor activity;GO:0005515//protein binding;GO:0005524//ATP binding;GO:0016301//kinase activity;GO:0043121//neurotrophin binding	GO:0006468//protein phosphorylation;GO:0007166//cell surface receptor signaling pathway;GO:0007169//transmembrane receptor protein tyrosine kinase signaling pathway;GO:0007275//multicellular organism development;GO:0007399//nervous system development;GO:0010976//positive regulation of neuron projection development;GO:0014068//positive regulation of phosphatidylinositol 3-kinase signaling;GO:00163…
ENSDARG00000100128	17.74	17.97	23.7	19.8033	18.19	17.37	16.33	17.2967	13.93	14.35	13.34	13.8733	0.700555	0.873422	CU861477.1	652	674	914	779	739	551	543	497	534	CU861477.1	XP_002661027.3 neurocan core protein [Danio rerio]	-	-	-	-	GO:0005576//extracellular region;GO:0031012//extracellular matrix	GO:0005540//hyaluronic acid binding	GO:0001501//skeletal system development;GO:0007155//cell adhesion;GO:0007417//central nervous system development
ENSDARG00000095937	1.7	2.15	2.03	1.96	1.48	1.54	2	1.67333	1.64	1.12	1.36	1.37333	0.70068	0.853741	tmem265	49	67	67	55	54	53	50	32	44	tmem265	transmembrane protein 265 [Source:ZFIN;Acc:ZDB-GENE-091204-93]	-	-	-	-	-	-	-
ENSDARG00000002197	6.52	8.99	8.53	8.01333	9.61	5.99	6.72	7.44	5.67	5.82	5.36	5.61667	0.700915	0.928453	pygl	334	470	459	574	355	316	308	281	299	pygl	phosphorylase, glycogen, liver [Source:ZFIN;Acc:ZDB-GENE-041205-1]	Metabolism;Cellular Processes;Organismal Systems;Metabolism	Global and overview maps;Cell growth and death;Endocrine system;Carbohydrate metabolism	ko01100//Metabolic pathways;ko04217//Necroptosis;ko04910//Insulin signaling pathway;ko00500//Starch and sucrose metabolism	K00688;K00688;K00688;K00688	GO:0005737//cytoplasm	GO:0003824//catalytic activity;GO:0004645//phosphorylase activity;GO:0008184//glycogen phosphorylase activity;GO:0016740//transferase activity;GO:0016757//transferase activity, transferring glycosyl groups;GO:0030170//pyridoxal phosphate binding;GO:0102250//linear malto-oligosaccharide phosphorylase activity;GO:0102499//SHG alpha-glucan phosphorylase activity	GO:0005975//carbohydrate metabolic process;GO:0005977//glycogen metabolic process;GO:0005980//glycogen catabolic process;GO:0008152//metabolic process
ENSDARG00000028552	0.53	0.85	0.76	0.713333	0.72	0.54	0.5	0.586667	0.41	0.77	0.32	0.5	0.700935	0.82243	plppr3b	38	62	57	60	45	33	31	52	25	plppr3b	phospholipid phosphatase related 3b [Source:ZFIN;Acc:ZDB-GENE-120514-1]	-	-	-	-	-	GO:0008195//phosphatidate phosphatase activity	GO:0006644//phospholipid metabolic process
ENSDARG00000026335	0.49	0.65	1.57	0.903333	1.28	0.92	0.82	1.00667	0.79	0.66	0.45	0.633333	0.701107	1.11439	susd4	26	29	65	52	46	33	24	33	26	susd4	sushi domain containing 4 [Source:NCBI gene;Acc:560304]	-	-	-	-	-	-	GO:0030449//regulation of complement activation
ENSDARG00000099315	1.9	1.35	2.44	1.89667	3.72	3.39	3.92	3.67667	1.06	1.39	1.54	1.33	0.70123	1.93849	nsdhl	50	38	66	114	108	99	31	36	46	nsdhl	NAD(P) dependent steroid dehydrogenase-like [Source:ZFIN;Acc:ZDB-GENE-050417-163]	Metabolism;Metabolism	Global and overview maps;Lipid metabolism	ko01100//Metabolic pathways;ko00100//Steroid biosynthesis	K07748;K07748	GO:0005783//endoplasmic reticulum;GO:0016020//membrane;GO:0016021//integral component of membrane	GO:0003854//3-beta-hydroxy-delta5-steroid dehydrogenase activity;GO:0016491//oxidoreductase activity;GO:0016616//oxidoreductase activity, acting on the CH-OH group of donors, NAD or NADP as acceptor	GO:0001878//response to yeast;GO:0006694//steroid biosynthetic process;GO:0008203//cholesterol metabolic process;GO:0055114//oxidation-reduction process
ENSDARG00000102845	1.58	1.87	2.41	1.95333	3.15	2.64	1.93	2.57333	1.17	1.32	1.62	1.37	0.701365	1.31741	dclk2b	33	40	53	77	64	37	26	26	37	dclk2b	doublecortin-like kinase 2b [Source:ZFIN;Acc:ZDB-GENE-110411-1]	-	-	-	-	GO:0005737//cytoplasm;GO:0042995//cell projection	-	GO:0035556//intracellular signal transduction
ENSDARG00000095843	12.07	11.31	8.88	10.7533	8.42	9.84	10.6	9.62	7.63	7.79	7.21	7.54333	0.701488	0.894606	col24a1	135	126	106	111	132	112	95	84	89	col24a1	collagen type XXIV alpha 1 [Source:ZFIN;Acc:ZDB-GENE-110411-128]	Organismal Systems	Digestive system	ko04974//Protein digestion and absorption	K19721	GO:0005587//collagen type IV trimer;GO:0005615//extracellular space;GO:0031012//extracellular matrix	GO:0005201//extracellular matrix structural constituent	GO:0030198//extracellular matrix organization;GO:0038063//collagen-activated tyrosine kinase receptor signaling pathway
ENSDARG00000058892	0.34	0.36	1.21	0.636667	0.73	0.61	0.5	0.613333	0.4	0.53	0.41	0.446667	0.701571	0.963351	cep170ab	26	28	50	64	53	35	32	38	34	cep170ab	centrosomal protein 170Ab [Source:ZFIN;Acc:ZDB-GENE-050309-106]	-	-	-	-	GO:0005575//cellular_component	GO:0003674//molecular_function;GO:0005515//protein binding	GO:0008150//biological_process
ENSDARG00000111552	12.03	14.27	10.16	12.1533	11.74	10.02	12.61	11.4567	7.83	9.44	8.31	8.52667	0.701591	0.942677	FO904980.1	112.63	136.35	99.91	128.23	108.6	108.46	77.84	83.3	84.79	FO904980.1	-	-	-	-	-	-	-	-
[truncated: 15,463 more rows]

## Sheet: low expression
id	B1_fpkm	B2_fpkm	B3_fpkm	B avg	F-H1_fpkm	F-H2_fpkm	F-H3_fpkm	F avg	G-H1_fpkm	G-H2_fpkm	G-H3_fpkm	G avg	G:B	F:B	Symbol	B1_count	B2_count	B3_count	F-H1_count	F-H2_count	F-H3_count	G-H1_count	G-H2_count	G-H3_count	Symbol	Description	KEGG_A_class	KEGG_B_class	Pathway	K_ID	GO Component	GO Function	GO Process
[truncated: 9,966 more rows]
