# Supplementary material for: Glabrol—an impurity in licorice extract—causes toxicity in muscle, bone, and immune tissues through activation of the AP-1 signaling pathway
Source: Front Pharmacol. 2026 Mar 27;17:1795069. doi: 10.3389/fphar.2026.1795069 (PMC13066261; doi:10.3389/fphar.2026.1795069)
Supplement: Supplementary file 5 [file Table1.xlsx]

## Sheet: Sheet1
Statistical results of cell viability (%) for HepG2 and HepaRG cells
Cell Line	Sample/concentration	2 (mg/mL)	4 (mg/mL)	6 (mg/mL)	8 (mg/mL)	10 (mg/mL)	12 (mg/mL)
HepaRG	B	1.011	1.421	1.194	1.019	0.550**	0.112***
	C	0.495**	0.021***	0.018***	0.030***	0.033***	0.047***
	F	1.288	1.224	2.018	1.255	0.803	0.152***
	G	0.999	0.995	1.008	0.941	0.734*	0.026***
	J	0.959	0.947	0.905	0.658**	0.240***	0.013***
	S	1.068	1.074	1.03	0.862	0.449***	0.020***
---	---	---	---	---	---	---
HepG2	C	0.23	0.18***	0.02***	0.02***	0.04***	0.04***
	J	0.85	0.85	0.69*	0.40***	0.07***	0.03***
	F	0.97	0.92	0.94	0.84	0.56**	0.09***
	G	0.99	0.98	0.96	0.88	0.57**	0.05***
	B	1.1	1.09	1.04	0.89	0.42**	0.09***
Data are presented as mean cell viability normalized to the control group (Control = 1.0). Statistical significance was calculated using one-way ANOVA followed by Dunnett’s post-hoc test to compare each group with the control. Asterisks indicate significant reductions in viability: * P < 0.05, ** P < 0.01, *** P < 0.001.
